# Supplementary material for: Bos taurus–indicus hybridization correlates with intralocus sexual-conflict effects of PRDM9 on male and female fertility in Holstein cattle
Source: BMC Genet. 2019 Aug 28;20:71. doi: 10.1186/s12863-019-0773-5 (PMC6714232; doi:10.1186/s12863-019-0773-5)
Supplement: Supplementary file 2 — The dataset of IL sires, including genotyping data and SCR values. (XLSX 218 kb) [file 12863_2019_773_MOESM2_ESM.xlsx]

## Sheet: DATA
DATASET: Israeli Sire Conception Rate (IL SCR) is followed by sire number and both alleles for each of the BTA1 telomeric SNPs on BovineSNP50 BeadChip.
IL SCR	Sire SNP allele	ARS-BFGL-NGS-73542	ARS-BFGL-NGS-19721	ARS-BFGL-NGS-101788	BTA-105868-no-rs	BTB-01585499	ARS-BFGL-NGS-113905	ARS-BFGL-NGS-90894	ARS-BFGL-NGS-83544	Hapmap26498-BTA-33060	ARS-BFGL-NGS-76717
NA	743a	A	A	G	G	A	A	G	A	G	A
	743b	G	G	G	G	A	G	G	G	G	A
0.3657	783a	A	A	A	G	A	G	G	G	A	A
	783b	G	G	G	G	G	G	G	G	G	G
-2.5487	787a	A	G	A	A	A	G	A	G	A	A
	787b	G	G	G	A	A	G	G	G	G	G
2.9143	829a	G	A	G	G	A	G	G	G	A	A
	829b	G	A	G	G	A	G	G	G	G	G
1.8681	832a	A	G	A	A	A	G	G	G	A	A
	832b	A	G	A	G	G	G	G	G	G	G
NA	837a	G	G	0	G	A	G	G	G	A	G
	837b	G	G	0	G	G	G	G	G	A	G
-0.1937	856a	A	A	A	G	A	G	G	G	A	A
	856b	G	G	G	G	G	G	G	G	G	G
NA	875a	A	A	G	G	A	G	G	G	A	G
	875b	G	G	G	G	A	G	G	G	A	G
NA	926a	G	A	G	G	A	G	G	G	A	A
	926b	G	A	G	G	A	G	G	G	G	A
1.9682	2121a	G	A	G	G	A	G	G	A	A	A
	2121b	G	A	G	G	G	G	G	G	G	G
-1.0615	2122a	G	A	A	A	A	G	A	G	G	A
	2122b	G	G	G	G	A	G	G	G	G	A
0.4072	2124a	G	A	G	G	A	G	G	G	G	A
	2124b	G	A	G	G	A	G	G	G	G	A
-0.4891	2132a	A	A	G	G	A	G	G	G	G	A
	2132b	G	G	G	G	A	G	G	G	G	A
2.1675	2141a	G	A	G	G	A	A	G	A	G	A
	2141b	G	A	G	G	G	G	G	A	G	A
NA	2153a	A	A	G	G	G	G	G	G	A	A
	2153b	G	A	G	G	G	G	G	G	G	A
0.5966	2155a	A	A	A	G	A	G	G	G	A	A
	2155b	G	G	G	G	G	G	G	G	G	G
NA	2158a	G	A	G	G	A	G	G	G	A	A
	2158b	G	A	G	G	A	G	G	G	G	G
NA	2167a	A	A	A	G	A	G	G	G	A	A
	2167b	G	G	G	G	G	G	G	G	G	G
1.2961	2176a	G	A	G	G	A	G	G	G	A	A
	2176b	G	G	G	G	A	G	G	G	G	G
NA	2182a	A	A	G	G	A	A	A	A	A	A
	2182b	G	G	G	G	G	G	G	G	G	G
NA	2185a	A	A	G	G	A	G	G	G	A	A
	2185b	G	G	G	G	A	G	G	G	G	G
1.2652	2190a	G	A	A	A	A	G	A	G	G	A
	2190b	G	G	G	G	A	G	G	G	G	A
1.5519	2196a	A	A	A	G	A	G	G	G	A	A
	2196b	G	G	G	G	G	G	G	G	A	G
NA	2197a	G	A	A	A	A	G	A	0	A	A
	2197b	G	G	G	G	A	G	G	0	G	G
0.6133	2198a	A	A	G	G	A	G	A	G	G	A
	2198b	G	A	G	G	G	G	G	G	G	A
-1.3788	2201a	G	A	G	G	A	G	G	G	G	A
	2201b	G	A	G	G	A	G	G	G	G	A
NA	2203a	A	A	A	A	A	G	G	G	A	A
	2203b	G	G	G	G	A	G	G	G	A	A
NA	2211a	G	A	G	G	A	G	A	G	G	A
	2211b	G	A	G	G	G	G	G	G	G	A
NA	2213a	A	A	A	A	A	A	G	A	G	A
	2213b	G	G	G	G	G	G	G	A	G	A
NA	2219a	G	A	G	G	A	G	G	G	A	G
	2219b	G	A	G	G	A	G	G	G	A	G
0.7548	2225a	G	A	0	A	A	G	G	A	G	A
	2225b	G	G	0	G	G	G	G	G	G	A
NA	2226a	G	A	G	G	A	G	G	G	A	0
	2226b	G	A	G	G	A	G	G	G	G	0
NA	2227a	A	A	G	G	A	G	A	G	A	G
	2227b	G	G	G	G	G	G	G	G	A	G
NA	2228a	A	G	A	A	A	G	A	G	G	A
	2228b	G	G	G	G	A	G	G	G	G	A
NA	2233a	G	A	G	G	A	G	G	G	G	A
	2233b	G	A	G	G	A	G	G	G	G	A
NA	2236a	G	A	G	G	A	G	G	G	A	A
	2236b	G	A	G	G	A	G	G	G	G	G
NA	2237a	A	A	A	G	G	G	G	A	A	A
	2237b	G	G	A	G	G	G	G	G	G	G
-1.0123	2240a	A	G	A	A	A	G	A	G	A	A
	2240b	G	G	G	A	A	G	G	G	G	G
0.001	2242a	A	G	A	G	A	G	G	G	A	A
	2242b	A	G	G	G	G	G	G	G	G	G
NA	2243a	G	A	A	A	A	G	A	G	G	A
	2243b	G	G	G	G	A	G	G	G	G	A
-3.5514	2247a	A	G	A	A	G	G	G	A	A	A
	2247b	G	G	A	G	G	G	G	G	G	G
NA	2248a	G	A	G	G	A	G	G	G	G	A
	2248b	G	A	G	G	A	G	G	G	G	A
-4.3841	2250a	A	A	A	A	A	G	G	A	G	A
	2250b	G	G	G	G	G	G	G	G	G	A
-0.2305	2251a	G	A	G	G	A	G	G	G	A	0
	2251b	G	A	G	G	A	G	G	G	A	0
-0.9804	2252a	G	A	G	G	A	G	G	G	A	A
	2252b	G	A	G	G	A	G	G	G	A	G
-4.391	2253a	A	G	A	A	A	G	G	G	A	A
	2253b	A	G	A	G	G	G	G	G	G	G
-11.5966	2254a	G	A	A	A	A	G	A	G	A	A
	2254b	G	G	G	G	A	G	G	G	G	G
0.5448	2256a	A	G	A	A	G	G	G	0	A	A
	2256b	G	G	A	G	G	G	G	0	G	G
-2.8171	2257a	G	A	G	G	A	G	G	G	A	A
	2257b	G	A	G	G	A	G	G	G	G	G
-0.573	2258a	G	A	A	A	A	G	A	G	G	A
	2258b	G	G	G	G	A	G	G	G	G	A
0.7693	2259a	A	A	A	A	A	G	G	G	G	A
	2259b	G	G	G	G	A	G	G	G	G	A
1.5838	2261a	G	A	A	G	A	G	G	A	G	A
	2261b	G	A	G	G	G	G	G	G	G	A
-1.6265	2262a	A	A	A	G	A	G	G	G	A	A
	2262b	G	G	G	G	G	G	G	G	G	G
NA	2263a	A	G	G	A	A	G	G	G	A	G
	2263b	A	G	G	A	A	G	G	G	A	G
-4.8179	2264a	A	A	A	G	G	G	G	A	A	A
	2264b	G	G	G	G	G	G	G	G	G	G
0.1172	2266a	A	A	A	G	A	G	G	G	A	A
	2266b	A	G	G	G	G	G	G	G	G	G
-0.1935	2268a	G	A	G	G	A	A	G	A	A	A
	2268b	G	A	G	G	A	G	G	G	G	A
-4.7335	2269a	A	A	A	G	A	G	G	G	A	A
	2269b	G	G	G	G	G	G	G	G	G	G
3.01411	2276a	A	A	G	G	A	G	G	G	A	A
	2276b	G	G	G	G	A	G	G	G	G	G
-3.66592	2278a	A	A	A	G	A	G	G	G	A	0
	2278b	G	G	G	G	G	G	G	G	G	0
2.39553	2279a	G	A	A	A	A	G	A	G	G	A
	2279b	G	G	G	G	A	G	G	G	G	A
-1.91547	2281a	A	G	A	A	A	G	A	G	A	A
	2281b	G	G	A	G	G	G	G	G	G	G
-0.62089	2283a	A	A	A	A	A	G	G	A	G	A
	2283b	G	G	G	G	G	G	G	G	G	A
6.54903	2286a	A	G	A	G	G	G	G	G	A	G
	2286b	A	G	A	G	G	G	G	G	A	G
0.64201	2287a	A	A	A	G	A	G	G	A	G	A
	2287b	G	G	G	G	G	G	G	G	G	A
-7.57972	2288a	G	A	G	G	A	G	G	G	A	A
	2288b	G	A	G	G	A	G	G	G	G	G
-6.40381	2299a	A	A	A	A	A	G	G	A	G	A
	2299b	A	G	A	G	G	G	G	G	G	A
-1.22233	2303a	A	G	A	A	A	G	G	G	G	A
	2303b	A	G	G	G	A	G	G	G	G	A
1.23867	2304a	A	A	G	G	A	G	G	G	A	A
	2304b	G	G	G	G	A	G	G	G	G	G
-7.34852	2305a	A	A	G	G	A	0	G	A	A	A
	2305b	G	G	G	G	A	0	G	G	G	G
-3.83407	2306a	A	A	G	G	A	G	G	G	G	A
	2306b	G	G	G	G	A	G	G	G	G	A
-2.90033	2308a	A	G	A	A	A	G	A	G	G	A
	2308b	G	G	A	A	A	G	G	G	G	A
-5.07903	2310a	A	A	A	G	A	A	G	A	A	A
	2310b	G	G	G	G	G	G	G	G	G	G
-3.04291	2311a	G	A	A	A	A	G	A	G	A	A
	2311b	G	G	G	G	A	G	G	G	G	G
-1.88318	2312a	A	A	A	G	A	G	G	G	A	0
	2312b	G	G	G	G	G	G	G	G	G	0
2.32394	2316a	A	A	A	G	A	G	G	G	A	A
	2316b	G	G	G	G	G	G	G	G	G	G
1.49357	2317a	A	A	A	G	G	G	A	G	A	0
	2317b	A	G	G	G	G	G	G	G	G	0
-0.17515	2319a	A	A	G	G	A	G	G	G	G	A
	2319b	G	G	G	G	G	G	G	G	G	A
-4.14225	2320a	G	G	A	A	A	G	A	G	A	A
	2320b	G	G	A	A	A	G	G	G	G	A
-1.41953	2321a	A	A	A	A	A	G	G	G	A	0
	2321b	G	G	G	G	A	G	G	G	G	0
-0.3398	2322a	A	A	A	G	G	G	G	A	A	A
	2322b	G	G	A	G	G	G	G	G	G	G
0.11562	2323a	G	A	A	A	A	G	G	G	A	A
	2323b	G	G	G	G	G	G	G	G	G	A
-0.12742	2325a	G	A	A	A	A	G	G	G	A	A
	2325b	G	G	G	G	A	G	G	G	G	A
0.56466	2326a	A	A	G	G	A	G	A	G	A	A
	2326b	G	A	G	G	G	G	G	G	G	G
-2.2031	2327a	A	A	A	G	A	G	G	G	A	0
	2327b	G	G	G	G	G	G	G	G	G	0
-3.81641	2328a	A	A	A	A	A	G	G	A	G	A
	2328b	A	G	A	G	G	G	G	G	G	A
-1.98896	2329a	A	A	A	G	A	G	G	G	A	G
	2329b	G	G	G	G	G	G	G	G	A	G
-0.98419	2330a	G	A	G	G	A	G	G	G	G	A
	2330b	G	A	G	G	A	G	G	G	G	A
1.88921	2332a	G	A	G	G	A	G	G	G	G	A
	2332b	G	A	G	G	A	G	G	G	G	A
0.44109	2333a	G	A	G	G	A	G	G	G	G	A
	2333b	G	A	G	G	A	G	G	G	G	A
-5.6713	2334a	G	A	G	G	A	G	A	G	G	A
	2334b	G	A	G	G	G	G	G	G	G	A
0.88886	2335a	A	A	G	G	A	G	G	G	G	A
	2335b	G	G	G	G	A	G	G	G	G	A
-2.30329	2336a	A	G	A	A	A	G	A	G	G	A
	2336b	G	G	G	G	A	G	G	G	G	A
-0.9594	2337a	A	A	A	G	G	G	A	A	G	A
	2337b	G	A	G	G	G	G	G	G	G	A
0.46844	2343a	G	A	G	G	A	G	G	G	A	0
	2343b	G	A	G	G	A	G	G	G	G	0
-3.99837	2351a	G	A	G	G	A	G	G	G	A	A
	2351b	G	A	G	G	A	G	G	G	G	G
0.04908	2352a	A	A	G	A	A	G	G	G	A	A
	2352b	G	G	G	G	A	G	G	G	G	G
0.29863	2354a	G	A	A	A	A	G	G	A	G	A
	2354b	G	G	G	G	G	G	G	G	G	A
-2.06792	2356a	G	A	G	G	A	G	G	G	G	A
	2356b	G	A	G	G	A	G	G	G	G	A
3.049	2357a	A	A	A	A	A	G	G	G	G	A
	2357b	G	G	G	G	A	G	G	G	G	A
0.77946	2358a	G	A	G	G	A	G	G	G	A	A
	2358b	G	A	G	G	A	G	G	G	G	G
1.18813	2360a	A	A	G	G	A	G	G	G	A	A
	2360b	G	G	G	G	A	G	G	G	G	G
-1.14704	2361a	A	A	G	G	A	G	A	G	A	A
	2361b	G	A	G	G	G	G	G	G	G	G
-2.33049	2362a	A	A	G	G	A	G	G	G	A	0
	2362b	G	A	G	G	G	G	G	G	G	0
-0.51116	2363a	G	A	G	G	A	G	G	G	A	A
	2363b	G	A	G	G	A	G	G	G	G	G
5.38567	2364a	A	G	A	A	A	G	G	G	A	A
	2364b	G	G	A	G	G	G	G	G	A	G
1.25976	2366a	G	A	G	G	A	A	G	A	A	A
	2366b	G	A	G	G	A	G	G	G	G	G
-0.29437	2367a	A	A	A	G	A	A	G	A	A	A
	2367b	G	G	G	G	G	G	G	G	G	G
1.5797	2368a	A	A	A	G	G	G	G	A	A	A
	2368b	G	G	G	G	G	G	G	G	G	G
-1.20244	2369a	G	A	G	G	A	G	G	G	A	A
	2369b	G	A	G	G	A	G	G	G	G	G
0.5396	2370a	A	A	A	G	A	A	G	A	A	A
	2370b	G	G	G	G	G	G	G	G	G	G
0.06123	2371a	A	A	A	G	A	G	G	G	A	A
	2371b	A	G	G	G	G	G	G	G	G	G
-1.22429	2372a	A	A	A	G	G	G	A	A	G	A
	2372b	G	A	G	G	G	G	G	G	G	A
1.0959	2374a	G	A	G	G	A	G	G	G	A	A
	2374b	G	A	G	G	A	G	G	G	G	G
1.73794	2375a	G	A	A	G	A	G	G	A	G	A
	2375b	G	A	G	G	G	G	G	G	G	A
0.51822	2376a	A	A	G	G	G	G	A	A	G	A
	2376b	G	G	G	G	G	G	G	G	G	A
3.51471	3001a	G	A	A	A	A	A	A	A	G	A
	3001b	G	G	G	G	A	G	G	G	G	A
NA	3029a	A	A	G	A	A	G	A	G	A	A
	3029b	G	G	G	G	G	G	G	G	G	A
NA	3032a	A	A	G	G	A	G	G	A	G	A
	3032b	G	G	G	G	G	G	G	G	G	A
NA	3040a	G	A	A	G	A	G	G	G	A	A
	3040b	G	G	G	G	G	G	G	G	G	G
NA	3044a	G	A	A	G	A	A	G	A	A	A
	3044b	G	G	G	G	G	G	G	G	G	G
NA	3046a	A	A	A	G	A	G	G	G	A	A
	3046b	G	G	G	G	G	G	G	G	G	G
NA	3047a	G	A	A	A	A	G	A	G	G	A
	3047b	G	G	G	G	A	G	G	G	G	A
1.6117	3053a	A	A	0	G	G	G	G	0	A	A
	3053b	G	G	0	G	G	G	G	0	G	G
-0.69831	3057a	A	A	G	G	A	G	G	A	G	A
	3057b	G	A	G	G	G	G	G	G	G	A
0.95627	3059a	G	A	G	G	A	G	G	A	G	A
	3059b	G	A	G	G	G	G	G	G	G	A
NA	3061a	G	A	G	G	A	G	G	G	A	A
	3061b	G	A	G	G	A	G	G	G	G	A
NA	3062a	G	A	A	A	A	G	A	G	G	A
	3062b	G	G	G	G	A	G	G	G	G	A
NA	3068a	A	A	A	G	A	G	G	G	A	G
	3068b	A	G	G	G	G	G	G	G	A	G
-1.19292	3070a	A	G	A	G	G	G	G	G	A	G
	3070b	A	G	A	G	G	G	G	G	A	G
NA	3071a	G	G	A	A	A	G	A	G	G	A
	3071b	G	G	A	A	A	G	A	G	G	A
NA	3072a	G	A	A	A	A	G	G	G	A	A
	3072b	G	G	G	G	A	G	G	G	G	A
NA	3073a	A	A	A	G	A	A	G	A	A	A
	3073b	G	G	G	G	G	G	G	G	G	G
NA	3074a	G	G	A	A	A	G	G	A	A	A
	3074b	G	G	A	A	G	G	G	G	G	A
NA	3079a	G	A	A	G	A	G	G	G	A	A
	3079b	G	G	G	G	G	G	G	G	G	G
0.60907	3080a	G	A	G	G	A	G	A	G	G	A
	3080b	G	A	G	G	G	G	G	G	G	A
2.68257	3082a	A	A	G	G	A	G	G	G	A	G
	3082b	G	A	G	G	A	G	G	G	A	G
NA	3084a	A	A	A	A	A	G	A	G	G	A
	3084b	G	G	G	G	G	G	A	G	G	A
NA	3085a	A	G	A	A	A	G	G	G	A	A
	3085b	G	G	A	G	G	G	G	G	A	G
NA	3088a	A	A	G	G	A	G	A	G	A	G
	3088b	A	G	G	G	G	G	G	G	A	G
3.02564	3089a	G	A	G	G	A	G	G	G	A	A
	3089b	G	G	G	G	A	G	G	G	G	G
-1.14825	3091a	A	A	A	G	A	G	G	G	A	G
	3091b	A	G	G	G	G	G	G	G	A	G
-2.1399	3094a	A	A	A	G	A	A	G	A	A	A
	3094b	G	G	G	G	G	G	G	G	G	G
1.60271	3099a	A	A	A	G	A	G	G	G	A	G
	3099b	G	G	G	G	G	G	G	G	A	G
3.08855	3100a	A	A	G	G	G	G	A	A	A	0
	3100b	G	G	G	G	G	G	G	G	G	0
1.95425	3102a	A	A	A	A	A	G	G	G	A	0
	3102b	A	G	A	A	A	G	G	G	G	0
1.69929	3103a	G	A	A	A	A	G	A	G	G	A
	3103b	G	G	G	G	A	G	G	G	G	A
1.04213	3104a	G	A	A	A	A	G	A	G	G	A
	3104b	G	G	G	G	A	G	G	G	G	A
-0.12601	3107a	G	A	A	A	A	G	G	A	A	A
	3107b	G	G	G	G	G	G	G	G	G	G
0.67059	3108a	G	A	G	G	A	G	G	A	G	A
	3108b	G	A	G	G	G	G	G	G	G	A
2.14549	3109a	G	A	A	G	A	G	G	G	A	A
	3109b	G	G	G	G	G	G	G	G	G	G
1.83886	3110a	A	G	A	A	A	G	A	A	G	A
	3110b	G	G	A	A	G	G	G	G	G	A
4.92504	3112a	A	A	A	G	A	G	G	G	A	A
	3112b	G	G	G	G	G	G	G	G	G	G
-1.16493	3113a	G	A	A	G	A	G	G	G	A	A
	3113b	G	G	G	G	G	G	G	G	G	G
3.13617	3115a	A	A	A	A	A	G	G	A	G	A
	3115b	G	G	G	G	G	G	G	G	G	A
-0.25646	3116a	A	G	G	G	A	G	A	G	A	A
	3116b	A	G	G	G	G	G	G	G	G	G
2.24487	3117a	A	A	A	G	A	G	G	G	A	G
	3117b	G	G	G	G	G	G	G	G	A	G
-0.43001	3123a	A	A	G	G	A	G	G	G	A	A
	3123b	G	A	G	G	A	G	G	G	G	G
-0.44576	3126a	A	G	A	G	A	G	G	G	A	G
	3126b	A	G	G	G	G	G	G	G	A	G
3.04563	3127a	A	A	A	G	A	G	G	G	A	A
	3127b	G	G	G	G	G	G	G	G	G	G
-0.45537	3131a	A	A	A	G	A	G	G	G	A	G
	3131b	G	G	G	G	G	G	G	G	A	G
1.06734	3132a	G	A	G	G	A	G	G	A	G	A
	3132b	G	A	G	G	G	G	G	G	G	A
0.1764	3135a	A	A	G	G	A	A	G	A	A	A
	3135b	G	A	G	G	A	G	G	G	G	G
-1.20842	3137a	G	G	A	A	A	G	G	G	A	A
	3137b	G	G	A	A	A	G	G	G	A	A
2.27129	3142a	G	A	G	G	A	G	G	G	A	A
	3142b	G	A	G	G	A	G	G	G	G	G
1.50183	3144a	G	A	A	A	A	G	G	G	A	A
	3144b	G	G	G	G	A	G	G	G	G	A
2.27835	3145a	G	A	G	G	A	G	A	G	A	A
	3145b	G	A	G	G	G	G	G	G	G	G
2.72774	3146a	A	A	G	G	A	G	G	G	A	0
	3146b	G	A	G	G	A	G	G	G	G	0
1.16858	3148a	A	A	G	G	G	G	A	A	G	A
	3148b	A	A	G	G	G	G	G	G	G	A
0.53285	3149a	G	G	A	A	A	G	A	G	G	A
	3149b	G	G	A	A	A	G	A	G	G	A
-0.86519	3155a	A	A	A	G	A	G	G	G	A	A
	3155b	G	G	G	G	G	G	G	G	G	G
1.66881	3156a	G	A	G	G	A	G	G	G	A	A
	3156b	G	A	G	G	A	G	G	G	G	G
-4.08139	3157a	G	A	A	G	A	G	G	G	A	A
	3157b	G	G	G	G	G	G	G	G	G	G
-2.06248	3158a	G	A	G	G	A	G	G	G	G	A
	3158b	G	A	G	G	A	G	G	G	G	A
0.14159	3159a	G	A	G	G	A	G	G	G	A	A
	3159b	G	A	G	G	A	G	G	G	A	G
3.77779	3160a	A	A	A	A	A	G	A	G	G	A
	3160b	A	G	G	G	G	G	G	G	G	A
-2.83862	3162a	G	A	A	A	A	G	A	G	G	A
	3162b	G	G	G	G	A	G	G	G	G	A
-1.42806	3164a	A	A	G	G	A	G	A	G	G	A
	3164b	G	A	G	G	G	G	G	G	G	A
-6.37414	3165a	A	A	A	G	G	G	A	G	A	A
	3165b	G	G	G	G	G	G	G	G	G	G
2.88856	3168a	A	A	A	A	A	G	A	G	A	A
	3168b	G	G	G	G	G	G	G	G	G	A
1.91009	3174a	A	G	A	A	A	G	G	G	A	A
	3174b	A	G	A	G	G	G	G	G	G	G
0.34942	3175a	A	A	A	G	A	G	G	G	A	0
	3175b	G	G	G	G	G	G	G	G	G	0
-0.16027	3178a	A	A	A	A	A	G	G	A	A	A
	3178b	G	G	G	G	G	G	G	G	G	G
0.54145	3179a	G	A	G	G	A	G	G	G	G	A
	3179b	G	A	G	G	A	G	G	G	G	A
-2.48387	3180a	A	0	A	G	A	G	A	G	G	A
	3180b	G	0	G	G	G	G	G	G	G	A
-1.42269	3181a	A	A	A	G	A	G	G	G	A	A
	3181b	G	G	G	G	G	G	G	G	A	G
-1.01154	3182a	A	A	G	G	A	G	G	G	A	A
	3182b	G	G	G	G	A	G	G	G	G	G
0.85091	3186a	A	A	A	A	G	G	G	A	A	A
	3186b	A	G	G	G	G	G	G	G	G	A
0.90938	3187a	G	A	G	G	A	G	G	G	A	A
	3187b	G	A	G	G	A	G	G	G	G	G
-0.07141	3189a	A	A	G	G	A	G	A	G	G	A
	3189b	G	A	G	G	G	G	G	G	G	A
-2.87534	3194a	A	A	G	G	A	G	A	G	A	A
	3194b	G	G	G	G	G	G	G	G	G	G
-3.15584	3196a	A	A	A	G	A	G	G	G	A	G
	3196b	A	G	G	G	G	G	G	G	A	G
1.78623	3199a	G	A	G	G	A	G	G	G	G	A
	3199b	G	A	G	G	A	G	G	G	G	A
2.01516	3200a	G	A	A	A	A	G	A	G	G	A
	3200b	G	G	G	G	A	G	G	G	G	A
2.70762	3201a	A	A	A	G	A	G	G	G	A	A
	3201b	G	G	G	G	G	G	G	G	G	G
0.93617	3202a	A	A	A	G	G	G	A	G	A	A
	3202b	A	G	G	G	G	G	G	G	G	G
1.68874	3203a	G	A	A	A	A	G	A	G	G	A
	3203b	G	G	G	G	A	G	G	G	G	A
1.16705	3208a	A	A	A	A	A	G	G	G	G	A
	3208b	G	G	G	G	A	G	G	G	G	A
-3.47268	3210a	A	A	G	G	A	G	G	G	G	A
	3210b	G	G	G	G	A	G	G	G	G	A
1.19528	3212a	A	A	A	G	G	G	A	G	A	A
	3212b	A	G	G	G	G	G	G	G	G	G
2.85576	3215a	G	A	A	A	A	A	A	A	G	A
	3215b	G	G	G	G	A	G	G	G	G	A
-0.84623	3217a	A	G	A	A	A	G	A	G	A	0
	3217b	A	G	G	G	G	G	G	G	G	0
1.08925	3220a	G	A	A	G	A	G	G	G	A	G
	3220b	G	G	G	G	G	G	G	G	A	G
-1.29438	3225a	A	A	A	G	A	G	G	G	A	A
	3225b	G	G	G	G	G	G	G	G	G	G
0.83811	3226a	A	A	G	G	A	G	A	G	A	A
	3226b	G	A	G	G	G	G	G	G	G	G
1.01274	3228a	A	A	G	G	A	G	G	G	G	A
	3228b	G	G	G	G	A	G	G	G	G	A
0.43641	3229a	A	G	A	A	A	G	A	G	A	A
	3229b	G	G	A	G	G	G	G	G	G	G
-1.20608	3230a	A	A	A	G	A	G	G	G	A	G
	3230b	G	G	G	G	G	G	G	G	A	G
-0.85311	3231a	A	A	G	G	A	G	G	A	G	A
	3231b	G	G	G	G	G	G	G	G	G	A
-0.82604	3233a	G	A	G	G	A	G	G	A	G	A
	3233b	G	A	G	G	G	G	G	G	G	A
0.89877	3235a	A	A	A	A	A	G	G	A	G	A
	3235b	G	G	G	G	G	G	G	G	G	A
1.7295	3239a	G	A	G	G	A	G	G	A	A	A
	3239b	G	A	G	G	G	G	G	G	G	G
-0.44899	3240a	A	A	A	G	A	G	G	G	A	0
	3240b	G	G	G	G	G	G	G	G	G	0
-1.29669	3241a	A	A	G	G	A	G	A	G	A	A
	3241b	G	A	G	G	G	G	G	G	G	G
0.07457	3245a	G	A	A	G	A	G	G	A	A	A
	3245b	G	G	G	G	G	G	G	G	G	G
-2.43273	3247a	A	A	A	A	A	G	G	G	A	A
	3247b	A	G	G	G	A	G	G	G	G	G
0.85959	3248a	A	A	A	A	G	G	A	A	G	A
	3248b	G	A	G	G	G	G	G	G	G	A
-1.99034	3250a	G	A	A	G	A	G	G	A	G	A
	3250b	G	A	G	G	G	G	G	G	G	A
0.15868	3254a	A	A	A	A	G	G	G	A	G	A
	3254b	G	G	A	G	G	G	G	A	G	A
1.58949	3257a	A	A	A	G	A	A	G	A	A	A
	3257b	G	G	G	G	G	G	G	G	G	G
0.96931	3258a	G	A	G	G	A	G	G	G	A	A
	3258b	G	A	G	G	A	G	G	G	A	G
0.27527	3259a	A	A	A	A	A	G	G	A	G	A
	3259b	G	G	G	G	G	G	G	G	G	A
1.47196	3264a	A	A	G	G	A	G	A	G	A	A
	3264b	G	G	G	G	G	G	G	G	G	G
-3.29313	3265a	G	G	A	A	A	G	A	A	G	A
	3265b	G	G	A	A	G	G	G	G	G	A
-3.80006	3266a	G	A	G	G	A	G	G	G	G	A
	3266b	G	A	G	G	A	G	G	G	G	A
-4.55119	3268a	A	A	G	G	A	G	A	G	A	A
	3268b	A	A	G	G	G	G	G	G	G	G
-4.2212	3269a	G	A	A	A	A	G	A	G	G	A
	3269b	G	G	G	G	A	G	G	G	G	A
-0.51847	3270a	G	A	A	A	A	G	A	G	G	A
	3270b	G	G	G	G	A	G	G	G	G	A
-1.84667	3273a	A	G	A	A	G	G	G	A	A	A
	3273b	A	G	A	G	G	G	G	G	G	G
-1.2237	3274a	G	A	A	A	A	G	A	G	G	A
	3274b	G	G	G	G	A	G	G	G	G	A
-0.8882	3276a	A	A	A	G	A	G	G	G	A	G
	3276b	G	G	G	G	G	G	G	G	A	G
0.02433	3279a	G	A	G	G	A	G	G	G	A	A
	3279b	G	A	G	G	A	G	G	G	G	G
-2.54285	3289a	A	A	G	G	A	G	G	G	A	G
	3289b	G	A	G	G	A	G	G	G	A	G
2.8951	3290a	A	A	A	G	G	G	G	A	A	A
	3290b	G	G	G	G	G	G	G	G	G	G
-2.63649	3292a	A	A	A	G	A	G	G	G	A	A
	3292b	G	G	G	G	G	G	G	G	G	G
2.95194	3295a	G	A	G	G	A	G	G	G	A	0
	3295b	G	A	G	G	A	G	G	G	G	0
0.27426	3300a	G	A	A	G	A	G	G	A	G	A
	3300b	G	A	G	G	G	G	G	G	G	A
-1.25052	3301a	A	A	A	A	G	G	G	A	A	A
	3301b	G	G	A	G	G	G	G	G	G	G
2.43393	3302a	G	0	G	G	A	G	A	G	A	A
	3302b	G	0	G	G	G	G	G	G	G	G
0.01055	3304a	G	A	G	G	A	G	G	G	A	0
	3304b	G	A	G	G	A	G	G	G	G	0
-2.56804	3308a	A	A	A	A	A	G	G	G	G	A
	3308b	G	G	G	G	A	G	G	G	G	A
1.53641	3312a	G	A	G	G	A	G	G	G	G	A
	3312b	G	A	G	G	A	G	G	G	G	A
-0.75324	3313a	A	A	A	G	A	G	G	G	A	G
	3313b	G	G	G	G	G	G	G	G	A	G
-6.4475	3314a	A	A	A	G	A	G	A	G	G	A
	3314b	G	A	G	G	G	G	G	G	G	A
-0.24016	3315a	A	A	G	G	A	G	G	G	G	A
	3315b	G	G	G	G	A	G	G	G	G	A
0.10689	3316a	G	A	G	G	A	A	G	A	A	A
	3316b	G	A	G	G	A	G	G	G	G	G
0.74739	3320a	A	G	A	A	A	G	G	G	G	A
	3320b	A	G	A	A	A	G	G	G	G	A
0.44446	3321a	A	G	A	A	A	G	G	G	G	A
	3321b	A	G	G	G	A	G	G	G	G	A
3.56172	3322a	A	A	A	A	G	G	G	A	G	A
	3322b	G	G	A	G	G	G	G	A	G	A
-0.23918	3324a	A	G	A	G	A	G	G	G	A	A
	3324b	G	G	G	G	G	G	G	G	G	G
1.51487	3325a	A	A	A	A	A	G	G	G	A	A
	3325b	G	G	G	G	A	G	G	G	G	G
1.80997	3327a	A	A	G	G	A	G	G	G	A	A
	3327b	G	A	G	G	A	G	G	G	A	G
-2.8905	3328a	A	A	A	G	A	G	G	G	A	G
	3328b	G	G	G	G	G	G	G	G	A	G
-1.97425	3329a	A	A	A	G	G	G	G	A	A	A
	3329b	G	G	A	G	G	G	G	G	G	G
-0.22729	3330a	A	A	A	A	A	G	G	0	G	A
	3330b	G	G	G	G	A	G	G	0	G	A
-1.06408	3331a	A	A	A	G	A	A	G	A	A	A
	3331b	G	G	G	G	G	G	G	G	G	G
-0.37786	3332a	A	G	A	A	A	G	A	G	A	0
	3332b	G	G	A	G	G	G	G	G	G	0
1.28259	3333a	G	A	A	A	A	G	A	A	G	A
	3333b	G	G	A	G	G	G	G	G	G	A
1.26151	3334a	A	A	A	A	A	G	G	G	A	A
	3334b	G	G	G	G	A	G	G	G	G	G
1.2125	3337a	G	A	A	A	A	G	G	G	A	A
	3337b	G	G	G	G	A	G	G	G	A	G
0.93949	3338a	A	A	A	G	A	G	G	G	A	0
	3338b	G	G	G	G	G	G	G	G	G	0
2.5987	3342a	G	A	G	G	A	G	G	A	G	A
	3342b	G	A	G	G	G	G	G	G	G	A
1.22609	3343a	A	A	A	A	A	G	G	G	A	A
	3343b	A	G	G	G	A	G	G	G	G	G
2.71218	3344a	A	A	G	G	A	G	G	G	G	A
	3344b	G	G	G	G	A	G	G	G	G	A
4.41417	3351a	A	A	A	A	A	A	G	A	G	A
	3351b	G	G	G	G	A	G	G	G	G	A
-1.45196	3353a	A	A	A	G	G	G	G	A	A	A
	3353b	G	G	A	G	G	G	G	G	G	G
-3.61645	3354a	G	A	A	A	A	G	A	A	G	A
	3354b	G	G	G	G	G	G	G	G	G	A
2.38644	3355a	G	A	G	G	A	G	G	A	G	A
	3355b	G	A	G	G	G	G	G	G	G	A
-0.22433	3357a	G	A	A	A	G	G	G	A	G	A
	3357b	G	A	G	G	G	G	G	A	G	A
-0.94389	3360a	A	A	G	G	A	G	G	G	A	A
	3360b	G	A	G	G	A	G	G	G	G	G
2.86931	3362a	G	A	A	G	A	G	G	A	G	A
	3362b	G	A	G	G	G	G	G	G	G	A
0.56657	3365a	A	A	A	A	A	G	G	G	G	A
	3365b	G	G	G	G	A	G	G	G	G	A
-0.99031	3366a	A	G	A	G	A	G	G	G	A	A
	3366b	A	G	G	G	G	G	G	G	G	G
1.45928	3367a	A	G	A	G	G	G	A	G	A	G
	3367b	A	G	G	G	G	G	G	G	A	G
-3.42362	3368a	A	A	A	G	A	G	G	G	A	G
	3368b	G	G	G	G	G	G	G	G	A	G
1.69093	3369a	G	A	G	G	A	G	G	G	G	A
	3369b	G	A	G	G	A	G	G	G	G	A
-0.05207	3372a	G	A	A	A	A	G	G	G	A	A
	3372b	G	G	G	G	A	G	G	G	G	A
-0.94775	3374a	A	A	A	G	A	G	G	G	A	G
	3374b	G	G	G	G	G	G	G	G	A	G
0.74821	3376a	A	A	A	G	A	G	G	G	A	G
	3376b	G	G	G	G	G	G	G	G	A	G
4.38188	3377a	G	A	A	A	A	G	A	G	G	A
	3377b	G	G	G	G	A	G	G	G	G	A
-2.4091	3378a	A	A	A	A	A	G	G	A	G	A
	3378b	G	G	A	G	G	G	G	G	G	A
4.44508	3379a	A	A	G	G	A	G	G	G	A	A
	3379b	A	G	G	G	A	G	G	G	G	G
-3.8915	3381a	A	G	A	A	A	G	A	G	A	A
	3381b	G	G	A	G	G	G	G	G	G	G
0.01757	3383a	A	A	A	A	A	G	G	G	A	A
	3383b	G	G	G	G	A	G	G	G	G	G
5.47376	3384a	A	G	A	A	A	G	A	G	A	A
	3384b	G	G	A	G	G	G	G	G	G	G
-1.93718	3385a	A	A	A	A	A	G	G	G	A	A
	3385b	G	G	G	G	A	G	G	G	G	G
-6.58553	3388a	A	A	G	G	A	G	G	G	G	A
	3388b	G	G	G	G	A	G	G	G	G	A
1.04858	3391a	A	A	A	G	A	G	G	G	A	A
	3391b	G	G	G	G	G	G	G	G	G	G
3.92071	3392a	A	A	A	A	A	G	G	G	G	A
	3392b	G	G	G	G	A	G	G	G	G	A
0.47152	3393a	G	A	A	A	A	G	G	A	A	A
	3393b	G	A	G	G	G	G	G	G	G	A
-0.87732	3396a	A	A	G	G	A	G	G	G	A	A
	3396b	G	A	G	G	A	G	G	G	G	G
3.20425	3400a	G	A	G	G	A	A	G	A	G	A
	3400b	G	A	G	G	A	G	G	G	G	A
0.99055	3404a	G	G	0	A	A	G	A	G	A	A
	3404b	G	G	0	G	A	G	G	G	G	G
1.21699	3405a	G	A	G	G	A	G	G	G	A	A
	3405b	G	A	G	G	A	G	G	G	G	G
1.55477	3406a	A	G	A	A	A	G	G	G	A	A
	3406b	A	G	A	G	G	G	G	G	G	G
0.93294	3407a	A	G	A	A	A	G	G	G	A	A
	3407b	A	G	A	G	G	G	G	G	G	G
5.79474	3410a	A	G	A	A	A	G	G	G	G	A
	3410b	A	G	A	A	A	G	G	G	G	A
3.66791	3411a	A	A	A	G	G	G	G	A	A	A
	3411b	G	G	G	G	G	G	G	G	G	G
2.4741	3412a	G	A	G	G	A	G	G	G	A	G
	3412b	G	G	G	G	A	G	G	G	A	G
6.70765	3414a	G	A	G	G	A	G	G	G	G	A
	3414b	G	A	G	G	A	G	G	G	G	A
2.50961	3419a	A	A	G	G	G	G	A	A	G	A
	3419b	G	A	G	G	G	G	G	G	G	A
1.69573	3420a	G	A	G	G	A	G	G	G	A	A
	3420b	G	A	G	G	A	G	G	G	G	G
0.55224	3421a	G	A	G	G	A	G	G	G	A	A
	3421b	G	G	G	G	A	G	G	G	G	G
-2.12758	3424a	G	A	G	G	A	A	G	A	G	A
	3424b	G	A	G	G	A	G	G	G	G	A
2.30109	3425a	G	A	G	G	A	G	G	G	G	A
	3425b	G	A	G	G	A	G	G	G	G	A
-2.16137	3427a	G	A	G	G	A	G	G	G	A	A
	3427b	G	A	G	G	A	G	G	G	G	A
-9.03546	3430a	G	A	G	G	A	G	A	G	A	A
	3430b	G	A	G	G	G	G	G	G	G	G
-6.54624	3433a	A	A	G	G	A	G	G	G	A	A
	3433b	G	A	G	G	A	G	G	G	A	G
-5.38453	3434a	A	A	G	G	A	A	G	A	G	A
	3434b	G	G	G	G	A	G	G	G	G	A
-4.22862	3435a	A	A	G	G	A	G	G	G	A	A
	3435b	G	A	G	G	A	G	G	G	G	G
-6.08343	3436a	A	A	G	G	A	G	A	G	G	A
	3436b	A	G	G	G	G	G	G	G	G	A
5.20653	3439a	A	G	A	G	A	G	G	G	A	0
	3439b	A	G	G	G	G	G	G	G	G	0
2.95673	3440a	G	A	G	G	A	G	G	G	A	A
	3440b	G	A	G	G	A	G	G	G	G	A
-5.32024	3442a	G	A	G	G	A	G	G	A	G	A
	3442b	G	A	G	G	G	G	G	G	G	A
-0.42782	3443a	G	A	G	G	A	G	G	G	G	A
	3443b	G	A	G	G	A	G	G	G	G	A
0.17321	3446a	A	G	A	G	A	G	G	G	A	G
	3446b	G	G	G	G	G	G	G	G	A	G
0.05626	3447a	G	A	G	G	A	G	G	G	A	G
	3447b	G	G	G	G	A	G	G	G	A	G
-0.01901	3448a	G	A	G	G	A	A	G	A	A	A
	3448b	G	A	G	G	A	G	G	G	G	A
-0.68103	3450a	A	G	G	A	A	G	G	G	A	0
	3450b	A	G	G	G	A	G	G	G	G	0
-8.14364	3451a	G	A	A	G	A	G	G	A	G	A
	3451b	G	A	G	G	G	G	G	G	G	A
-4.90795	3452a	A	A	G	G	A	G	G	G	G	A
	3452b	A	G	G	G	A	G	G	G	G	A
2.81194	3454a	A	A	A	G	A	G	G	G	A	G
	3454b	G	G	G	G	G	G	G	G	A	G
3.30676	3457a	A	A	G	G	A	G	A	G	A	A
	3457b	G	A	G	G	G	G	G	G	G	G
2.13169	3459a	A	A	A	G	G	G	G	A	A	A
	3459b	G	G	A	G	G	G	G	G	G	G
-1.18601	3461a	G	A	G	G	A	G	G	A	G	A
	3461b	G	A	G	G	G	G	G	G	G	A
1.78517	3464a	A	A	G	G	A	G	A	G	G	A
	3464b	G	A	G	G	G	G	G	G	G	A
7.5671	3468a	A	A	G	G	A	G	A	G	A	A
	3468b	G	A	G	G	G	G	G	G	G	G
3.42531	3470a	A	A	A	A	A	G	G	A	G	A
	3470b	G	G	A	G	G	G	G	G	G	A
0.30354	3471a	A	A	G	G	A	G	G	G	G	A
	3471b	G	G	G	G	A	G	G	G	G	A
2.85059	3472a	G	A	G	G	A	G	G	G	G	A
	3472b	G	A	G	G	A	G	G	G	G	A
1.89675	3473a	A	G	A	A	A	G	G	G	A	A
	3473b	G	G	A	G	G	G	G	G	G	G
0.40772	3474a	G	A	G	G	A	G	G	G	G	A
	3474b	G	A	G	G	A	G	G	G	G	A
-0.73284	3475a	G	A	G	G	A	G	G	G	G	A
	3475b	G	A	G	G	A	G	G	G	G	A
-0.44574	3476a	A	G	A	A	A	G	G	G	A	A
	3476b	A	G	A	G	G	G	G	G	G	G
3.95828	3478a	A	G	A	A	A	G	G	G	A	A
	3478b	G	G	G	G	A	G	G	G	G	G
1.08703	3479a	A	A	A	A	A	G	G	G	G	A
	3479b	G	G	G	G	A	G	G	G	G	A
-1.77014	3481a	A	A	A	G	A	G	G	G	A	G
	3481b	G	G	G	G	G	G	G	G	A	G
-1.37532	3484a	A	A	A	G	G	G	A	G	A	A
	3484b	A	G	G	G	G	G	G	G	G	G
0.05242	3485a	G	A	A	A	A	G	A	G	A	A
	3485b	G	G	G	G	A	G	G	G	G	A
-1.25065	3486a	A	A	G	G	A	G	A	G	G	A
	3486b	G	A	G	G	G	G	G	G	G	A
1.56734	3487a	A	G	A	A	A	G	A	G	G	A
	3487b	G	G	A	A	A	G	G	G	G	A
-0.68637	3490a	G	A	A	A	A	G	A	G	A	A
	3490b	G	G	G	G	A	G	G	G	G	G
-0.52735	3492a	G	A	A	A	A	G	G	A	A	A
	3492b	G	G	G	G	G	G	G	G	G	A
-0.17005	3494a	A	A	G	G	A	G	G	G	G	A
	3494b	G	G	G	G	A	G	G	G	G	A
-4.22277	3495a	G	G	A	A	A	G	A	G	A	A
	3495b	G	G	A	A	A	G	G	G	G	A
1.17803	3496a	A	A	A	A	A	G	A	G	A	A
	3496b	G	G	G	G	A	G	G	G	G	G
-4.83305	3498a	G	A	A	A	A	G	A	G	A	A
	3498b	G	G	G	G	A	G	G	G	G	G
-1.52504	3499a	G	A	A	A	A	G	G	G	A	A
	3499b	G	G	G	G	A	G	G	G	A	A
-0.93547	3501a	G	A	A	G	G	G	G	A	G	A
	3501b	G	A	G	G	G	G	G	A	G	A
1.05009	3503a	A	A	G	G	A	G	G	G	G	A
	3503b	G	G	G	G	A	G	G	G	G	A
1.82074	3507a	G	A	G	G	A	G	A	G	A	A
	3507b	G	A	G	G	G	G	G	G	G	A
-0.83473	3509a	G	A	G	G	A	G	G	G	A	A
	3509b	G	A	G	G	A	G	G	G	A	G
-1.51299	3510a	G	A	G	G	A	G	G	G	G	A
	3510b	G	A	G	G	A	G	G	G	G	A
-0.38371	3511a	G	A	G	G	A	G	G	G	A	A
	3511b	G	A	G	G	A	G	G	G	G	G
-1.62349	3514a	A	G	A	A	A	G	G	G	A	A
	3514b	A	G	A	G	G	G	G	G	G	G
-1.6184	3515a	G	A	G	G	0	G	G	G	G	0
	3515b	G	A	G	G	0	G	G	G	G	0
-0.6529	3519a	A	A	A	G	G	G	A	G	A	A
	3519b	A	G	G	G	G	G	G	G	G	G
0.11413	3529a	A	A	A	A	A	G	G	A	G	A
	3529b	A	G	A	G	G	G	G	G	G	A
0.15695	3530a	G	A	G	G	A	G	G	G	A	A
	3530b	G	A	G	G	A	G	G	G	G	G
1.29893	3533a	G	A	A	G	A	G	G	A	G	A
	3533b	G	A	G	G	G	G	G	G	G	A
-0.80658	3535a	G	A	G	G	A	G	G	A	A	0
	3535b	G	G	G	G	G	G	G	G	G	0
1.53227	3536a	A	A	A	A	A	G	G	G	G	A
	3536b	G	G	G	G	A	G	G	G	G	A
2.00753	3540a	A	A	A	G	G	G	A	G	A	A
	3540b	G	G	G	G	G	G	G	G	G	G
2.24293	3543a	A	A	A	G	A	G	G	G	A	G
	3543b	G	G	G	G	G	G	G	G	A	G
1.5977	3544a	A	A	A	A	A	G	G	G	G	A
	3544b	G	G	G	G	A	G	G	G	G	A
-1.59339	3550a	A	A	G	G	A	G	G	G	G	A
	3550b	G	G	G	G	A	G	G	G	G	A
1.49491	3551a	A	A	G	G	A	G	G	G	A	A
	3551b	G	A	G	G	A	G	G	G	G	A
3.09802	3555a	A	A	A	G	A	G	G	G	A	A
	3555b	G	G	G	G	G	G	G	G	G	G
0.5301	3556a	G	A	G	G	A	G	G	A	G	A
	3556b	G	A	G	G	G	G	G	G	G	A
1.22965	3557a	A	A	A	G	A	G	G	G	A	A
	3557b	G	G	G	G	G	G	G	G	G	G
-1.77346	3558a	A	A	A	A	A	G	G	G	A	A
	3558b	G	G	G	G	A	G	G	G	G	G
-0.64899	3559a	A	A	G	G	A	G	A	G	A	A
	3559b	G	A	G	G	G	G	G	G	G	G
-1.80625	3560a	A	A	G	G	A	G	A	G	A	A
	3560b	G	A	G	G	G	G	G	G	G	G
2.41439	3562a	G	A	G	G	A	G	G	G	G	A
	3562b	G	A	G	G	A	G	G	G	G	A
3.42251	3563a	A	G	A	A	A	G	G	G	G	A
	3563b	A	G	G	G	A	G	G	G	G	A
2.76898	3566a	A	A	A	G	G	G	A	G	A	A
	3566b	A	G	G	G	G	G	G	G	G	G
-0.20965	3568a	A	A	G	G	A	G	A	G	G	A
	3568b	G	A	G	G	G	G	G	G	G	A
-1.31882	3569a	A	A	A	G	0	G	G	G	A	A
	3569b	G	G	G	G	0	G	G	G	A	G
-2.1129	3570a	G	A	G	G	A	G	G	G	A	A
	3570b	G	A	G	G	A	G	G	G	G	G
1.538	3571a	A	A	A	A	A	G	G	G	A	A
	3571b	A	G	G	G	A	G	G	G	G	G
-1.29308	3573a	A	G	A	A	A	G	G	G	A	A
	3573b	G	G	A	G	G	G	G	G	G	G
-0.13595	3574a	G	A	G	G	A	G	G	G	A	A
	3574b	G	A	G	G	A	G	G	G	A	G
0.79346	3576a	G	A	G	G	A	G	G	G	G	A
	3576b	G	A	G	G	A	G	G	G	G	A
3.07672	3578a	A	A	G	G	A	G	G	G	A	A
	3578b	G	A	G	G	A	G	G	G	G	G
1.6457	3581a	G	A	G	G	A	A	G	A	A	A
	3581b	G	A	G	G	A	G	G	G	G	G
2.21	3582a	G	A	G	G	A	A	G	A	G	A
	3582b	G	A	G	G	A	G	G	G	G	A
-1.9925	3583a	A	A	A	G	A	G	G	G	A	0
	3583b	G	G	G	G	G	G	G	G	G	0
-1.69733	3584a	A	A	A	G	A	G	G	G	A	0
	3584b	G	G	G	G	G	G	G	G	G	0
-0.09555	3585a	A	A	A	G	G	G	A	G	A	A
	3585b	A	G	A	G	G	G	G	G	G	G
-1.51675	3586a	A	G	A	A	A	G	G	G	A	0
	3586b	A	G	G	A	A	G	G	G	G	0
1.03834	3588a	A	A	A	G	G	G	G	A	A	A
	3588b	A	G	G	G	G	G	G	G	G	G
-3.69009	3590a	A	A	A	A	A	G	G	A	A	A
	3590b	G	G	G	G	G	G	G	G	G	G
-2.92359	3591a	A	A	G	A	A	G	G	G	A	A
	3591b	G	G	G	G	A	G	G	G	A	G
-1.25071	3593a	A	A	A	G	G	G	A	G	A	A
	3593b	G	G	G	G	G	G	G	G	G	G
3.05856	3595a	A	A	G	G	A	G	A	G	G	A
	3595b	G	A	G	G	G	G	G	G	G	A
0.94887	3597a	A	A	A	A	A	G	G	A	G	A
	3597b	G	G	G	G	G	G	G	G	G	A
2.70512	3599a	G	A	A	A	A	G	G	G	A	A
	3599b	G	G	G	G	A	G	G	G	G	A
-1.05788	3607a	A	G	A	A	A	G	G	G	A	G
	3607b	A	G	G	G	G	G	G	G	A	G
0.757	3610a	G	A	G	G	A	G	G	G	G	A
	3610b	G	A	G	G	A	G	G	G	G	A
-0.95656	3617a	A	A	G	A	A	G	G	G	A	A
	3617b	G	G	G	G	A	G	G	G	G	G
-2.352	3620a	G	A	A	G	A	G	G	A	G	A
	3620b	G	A	G	G	G	G	G	G	G	A
-5.03451	3630a	G	G	A	A	A	G	A	G	A	A
	3630b	G	G	A	A	A	G	G	G	G	A
0.72044	3637a	G	A	G	G	A	G	G	G	A	0
	3637b	G	A	G	G	A	G	G	G	G	0
-8.98161	3641a	A	A	A	G	G	G	G	A	A	0
	3641b	G	G	A	G	G	G	G	G	G	0
2.28588	3642a	G	A	G	G	A	G	G	G	G	A
	3642b	G	A	G	G	A	G	G	G	G	A
-1.18054	3643a	A	G	A	G	G	G	G	G	A	G
	3643b	A	G	A	G	G	G	G	G	A	G
1.43618	3646a	A	G	A	A	A	G	G	G	A	A
	3646b	G	G	A	G	G	G	G	G	A	G
0.4856	3647a	A	A	A	G	G	G	A	G	A	A
	3647b	A	G	G	G	G	G	G	G	G	G
1.83943	3649a	A	A	A	A	A	G	G	G	A	A
	3649b	G	G	G	G	A	G	G	G	G	G
-1.27863	3651a	A	A	A	A	A	G	G	G	G	A
	3651b	G	G	G	G	A	G	G	G	G	A
-1.89946	3652a	G	A	G	G	A	G	G	G	G	A
	3652b	G	A	G	G	A	G	G	G	G	A
-8.4905	3653a	A	G	A	A	A	G	A	G	A	A
	3653b	G	G	A	G	G	G	G	G	G	G
-0.46396	3654a	A	A	A	A	A	G	G	G	A	0
	3654b	G	G	G	G	A	G	G	G	G	0
-0.27308	3655a	G	A	A	A	A	G	G	A	A	A
	3655b	G	G	A	G	G	G	G	G	G	A
4.2655	3656a	A	G	A	A	A	G	G	A	G	A
	3656b	A	G	G	G	G	G	G	G	G	A
0.97531	3657a	G	A	A	A	A	G	G	A	G	A
	3657b	G	G	G	G	G	G	G	G	G	A
-0.27165	3658a	A	G	A	A	A	G	A	G	G	A
	3658b	G	G	G	G	A	G	G	G	G	A
-2.07407	3664a	G	A	G	G	A	G	G	G	A	G
	3664b	G	G	G	G	A	G	G	G	A	G
6.30377	3665a	A	A	A	G	A	G	G	G	A	A
	3665b	G	G	G	G	G	G	G	G	G	G
-2.71581	3667a	A	A	G	G	A	G	G	G	G	A
	3667b	G	A	G	G	A	G	G	G	G	A
0.27205	3677a	A	G	A	G	G	G	G	G	A	G
	3677b	A	G	A	G	G	G	G	G	A	G
0.95454	3679a	G	G	A	A	A	G	G	A	A	A
	3679b	G	G	A	A	G	G	G	G	G	A
0.96643	3680a	G	A	A	A	A	G	G	G	A	A
	3680b	G	G	G	G	A	G	G	G	A	G
0.77756	3683a	A	A	A	G	A	G	A	G	A	A
	3683b	G	G	G	G	G	G	G	G	G	G
-0.20785	3686a	A	G	A	A	A	G	A	G	A	A
	3686b	G	G	A	G	G	G	G	G	G	G
-1.49557	3688a	A	A	G	G	A	G	G	G	G	A
	3688b	A	G	G	G	A	G	G	G	G	A
0.45565	3689a	A	A	A	A	A	G	G	G	G	A
	3689b	A	G	G	G	A	G	G	G	G	A
1.5421	3690a	A	G	G	G	A	G	G	G	A	G
	3690b	G	G	G	G	A	G	G	G	A	G
1.58014	3691a	A	A	A	A	A	G	A	G	G	A
	3691b	A	G	G	G	G	G	G	G	G	A
0.82978	3692a	A	A	A	G	A	G	G	G	A	G
	3692b	A	G	G	G	G	G	G	G	A	G
2.07856	3695a	A	G	A	A	A	G	G	G	G	A
	3695b	A	G	G	G	A	G	G	G	G	A
2.16932	3696a	A	G	A	A	A	G	G	G	A	0
	3696b	A	G	A	G	G	G	G	G	G	0
0.19617	3698a	G	A	G	G	A	G	G	G	A	A
	3698b	G	A	G	G	G	G	G	G	G	G
0.18477	3700a	G	A	A	A	A	G	A	G	A	A
	3700b	G	G	G	G	A	G	G	G	G	G
-1.18784	3701a	A	A	G	G	A	G	A	G	G	A
	3701b	G	A	G	G	G	G	G	G	G	A
1.23359	3702a	A	A	A	G	A	G	G	G	A	A
	3702b	G	G	G	G	G	G	G	G	G	G
-3.46465	3703a	G	A	A	G	0	G	G	A	G	A
	3703b	G	A	G	G	0	G	G	G	G	A
-1.75337	3704a	A	A	A	G	A	G	G	G	A	G
	3704b	G	G	G	G	G	G	G	G	A	G
-0.92089	3706a	A	A	A	A	A	G	G	G	A	A
	3706b	G	G	G	G	A	G	G	G	G	G
-0.62278	3708a	A	A	A	G	A	G	G	G	A	G
	3708b	G	G	G	G	G	G	G	G	A	G
0.00436	3711a	A	A	A	G	A	G	G	G	A	G
	3711b	A	G	G	G	G	G	G	G	A	G
3.37833	3712a	A	A	A	G	A	G	G	G	A	0
	3712b	G	G	G	G	G	G	G	G	G	0
0.66783	3713a	A	G	A	A	A	G	G	G	A	A
	3713b	G	G	A	A	A	G	G	G	G	A
-1.90845	3714a	A	A	G	G	A	A	G	A	G	A
	3714b	G	A	G	G	G	G	G	A	G	A
-1.29004	3719a	A	A	G	G	0	G	A	G	G	A
	3719b	G	A	G	G	0	G	G	G	G	A
-0.51097	3721a	G	A	A	A	A	G	A	G	A	0
	3721b	G	G	G	G	A	G	G	G	G	0
-0.61841	3722a	G	A	G	G	A	G	G	G	A	A
	3722b	G	A	G	G	A	G	G	G	G	G
-2.38091	3723a	A	A	A	G	A	G	G	G	A	0
	3723b	G	G	G	G	G	G	G	G	G	0
0.44493	3724a	A	A	A	G	A	G	G	A	A	A
	3724b	A	A	G	G	G	G	G	G	G	G
-5.12458	3726a	A	A	G	G	A	G	G	G	A	G
	3726b	A	A	G	G	A	G	G	G	A	G
-2.14924	3727a	A	A	G	G	A	G	A	G	A	A
	3727b	G	G	G	G	G	G	G	G	G	G
0.85411	3728a	G	A	A	A	A	G	A	G	G	A
	3728b	G	G	G	G	A	G	G	G	G	A
-4.45573	3729a	G	A	G	G	A	G	G	G	G	A
	3729b	G	A	G	G	A	G	G	G	G	A
0.71448	3730a	G	A	G	G	A	G	G	G	A	A
	3730b	G	G	G	G	A	G	G	G	G	G
-1.66277	3733a	G	G	0	A	A	G	A	G	A	A
	3733b	G	G	0	G	A	G	G	G	G	G
-0.99902	3734a	A	A	A	G	A	G	A	G	A	A
	3734b	G	A	G	G	G	G	G	G	G	G
1.38179	3735a	A	A	A	G	A	G	G	G	A	A
	3735b	G	G	G	G	G	G	G	G	A	G
-2.10017	3740a	A	G	A	A	A	G	G	G	A	A
	3740b	G	G	A	G	G	G	G	G	A	G
0.96034	3741a	A	A	G	G	A	G	G	G	A	A
	3741b	G	A	G	G	A	G	G	G	G	G
-2.49506	3744a	G	A	G	G	A	G	G	G	A	A
	3744b	G	A	G	G	A	G	G	G	G	A
-3.33441	3745a	A	A	A	G	G	G	A	A	G	A
	3745b	A	A	A	G	G	G	G	G	G	A
0.31597	3746a	G	A	G	G	A	A	G	A	G	A
	3746b	G	A	G	G	A	G	G	G	G	A
1.46551	3749a	A	A	G	G	A	G	G	G	A	A
	3749b	G	A	G	G	A	G	G	G	G	G
-1.84441	3753a	A	A	A	G	G	G	A	A	G	A
	3753b	G	A	A	G	G	G	G	G	G	A
1.52252	3754a	A	A	G	A	A	G	G	G	A	G
	3754b	G	G	G	G	A	G	G	G	A	G
-1.26486	3755a	G	A	A	A	A	G	G	G	A	A
	3755b	G	G	G	G	A	G	G	G	G	A
-1.56752	3756a	A	G	A	A	A	G	A	G	A	A
	3756b	G	G	A	G	G	G	G	G	G	G
2.33908	3757a	G	A	G	G	A	G	G	G	A	A
	3757b	G	G	G	G	A	G	G	G	G	G
-2.01234	3758a	A	A	A	A	A	G	G	A	G	A
	3758b	G	G	G	G	G	G	G	G	G	A
-1.96273	3760a	G	A	G	G	A	A	G	A	A	A
	3760b	G	A	G	G	A	G	G	G	G	A
-3.37137	3761a	A	A	A	G	A	0	A	G	A	A
	3761b	G	A	G	G	G	0	G	G	G	A
-1.0344	3762a	G	A	A	A	A	G	G	G	A	A
	3762b	G	G	G	G	A	G	G	G	G	A
-0.3996	3763a	A	A	A	A	A	G	A	A	G	A
	3763b	G	G	A	G	G	G	G	G	G	A
1.06142	3768a	A	A	A	A	A	G	A	G	A	A
	3768b	G	G	G	G	A	G	G	G	G	G
0.43725	3770a	A	A	A	G	A	G	A	G	A	A
	3770b	G	A	G	G	G	G	G	G	G	G
-2.61497	3771a	A	A	A	G	A	G	G	G	A	G
	3771b	G	G	G	G	G	G	G	G	A	G
-0.7053	3772a	A	A	A	G	A	G	A	G	A	A
	3772b	A	A	G	G	G	G	G	G	G	G
-1.53488	3774a	A	A	G	A	A	G	G	G	A	A
	3774b	G	G	G	G	A	G	G	G	G	G
-1.27882	3777a	A	G	A	A	A	G	G	G	A	G
	3777b	A	G	G	G	G	G	G	G	A	G
0.70285	3778a	G	A	G	G	A	G	G	G	A	A
	3778b	G	A	G	G	A	G	G	G	G	G
2.82935	3780a	A	A	G	A	A	G	G	A	A	A
	3780b	G	G	G	G	G	G	G	G	G	G
-0.20715	3781a	A	G	A	A	A	G	G	G	A	G
	3781b	A	G	G	G	G	G	G	G	A	G
2.15103	3782a	A	G	A	G	G	G	G	G	A	G
	3782b	A	G	A	G	G	G	G	G	A	G
-2.37636	3787a	A	A	G	G	A	G	A	G	A	A
	3787b	G	G	G	G	G	G	G	G	G	G
1.19819	3788a	G	A	G	G	A	G	G	G	A	0
	3788b	G	A	G	G	A	G	G	G	A	0
1.28887	3789a	A	A	A	G	G	G	A	A	G	A
	3789b	G	A	G	G	G	G	G	G	G	A
-2.1527	3790a	G	A	A	A	A	G	A	G	A	A
	3790b	G	G	G	G	A	G	G	G	G	G
-4.4645	3791a	A	A	A	A	A	G	G	G	A	A
	3791b	G	G	G	G	A	G	G	G	G	G
-1.7904	3793a	A	A	G	G	A	G	A	G	A	0
	3793b	G	A	G	G	G	G	G	G	G	0
0.9771	3794a	A	G	A	G	G	G	G	0	A	G
	3794b	A	G	A	G	G	G	G	0	A	G
4.4497	3795a	G	A	G	G	A	G	A	G	A	A
	3795b	G	A	G	G	A	G	G	G	G	G
0.3149	3799a	G	A	G	G	A	G	G	G	G	A
	3799b	G	A	G	G	A	G	G	G	G	A
3.3757	3800a	G	A	G	G	A	G	G	G	A	A
	3800b	G	A	G	G	A	G	G	G	G	A
1.4833	3801a	G	A	A	A	A	G	A	G	G	A
	3801b	G	G	G	G	A	G	G	G	G	A
2.0607	3802a	A	A	A	A	A	G	A	A	G	A
	3802b	G	G	A	G	G	G	G	G	G	A
0.4214	3803a	G	A	G	G	A	G	G	G	A	A
	3803b	G	A	G	G	A	G	G	G	G	G
2.302	3804a	G	G	0	A	A	G	A	G	A	A
	3804b	G	G	0	G	A	G	G	G	G	G
2.6308	3805a	A	A	A	G	G	G	A	G	A	0
	3805b	A	G	A	G	G	G	G	G	G	0
2.2154	3806a	A	A	A	G	A	A	G	A	G	A
	3806b	G	A	G	G	G	G	G	A	G	A
-3.4193	3807a	G	A	G	G	A	G	G	G	A	0
	3807b	G	A	G	G	A	G	G	G	G	0
-0.4788	3811a	A	A	A	G	A	G	G	G	A	A
	3811b	G	G	G	G	G	G	G	G	G	G
-1.4171	3813a	G	A	G	G	A	G	G	G	G	A
	3813b	G	A	G	G	A	G	G	G	G	A
-0.0119	3814a	A	A	A	G	A	G	G	G	A	A
	3814b	G	G	G	G	G	G	G	G	G	G
-0.5851	3817a	A	A	A	G	A	G	G	G	A	A
	3817b	G	G	G	G	G	G	G	G	A	G
3.2221	3821a	G	A	G	G	A	A	G	A	A	A
	3821b	G	A	G	G	A	G	G	G	G	G
-3.0056	3822a	G	A	G	G	A	G	G	G	A	A
	3822b	G	A	G	G	A	G	G	G	G	A
-4.0494	3823a	A	G	A	G	A	G	G	G	A	G
	3823b	G	G	G	G	G	G	G	G	A	G
-3.3142	3826a	A	A	A	A	A	A	G	A	A	A
	3826b	G	G	G	G	A	G	G	G	G	G
1.5002	3829a	G	A	G	G	A	A	G	A	G	A
	3829b	G	A	G	G	A	G	G	G	G	A
-0.4458	3830a	G	G	A	A	A	G	A	G	A	A
	3830b	G	G	A	A	A	G	G	G	G	A
1.6847	3831a	G	A	G	G	A	G	G	G	A	A
	3831b	G	G	G	G	A	G	G	G	G	G
5.732	3832a	G	A	A	A	A	G	A	G	G	A
	3832b	G	G	G	G	A	G	G	G	G	A
-0.2422	3833a	A	A	A	A	A	G	G	A	A	A
	3833b	G	G	G	G	G	G	G	G	G	G
-0.441	3834a	G	A	A	A	A	G	G	G	A	A
	3834b	G	G	G	G	A	G	G	G	A	A
-4.9917	3835a	A	A	A	G	A	G	G	G	A	A
	3835b	G	G	G	G	G	G	G	G	G	G
-0.4065	3837a	A	A	A	G	A	G	G	G	A	G
	3837b	G	G	G	G	G	G	G	G	A	G
-6.6178	3844a	G	A	G	G	A	A	G	A	G	A
	3844b	G	A	G	G	A	G	G	G	G	A
-1.0769	3845a	G	A	G	G	A	G	G	G	G	A
	3845b	G	A	G	G	A	G	G	G	G	A
3.1859	3846a	A	A	A	G	A	G	G	G	A	A
	3846b	A	G	G	G	G	G	G	G	G	G
2.2677	3849a	G	A	G	G	A	G	G	G	A	A
	3849b	G	A	G	G	A	G	G	G	G	G
0.9445	3850a	G	A	A	A	A	G	G	G	A	A
	3850b	G	G	G	G	A	G	G	G	A	G
1.0551	3851a	G	A	G	G	A	A	G	A	A	A
	3851b	G	A	G	G	A	G	G	G	G	A
-2.0788	3852a	A	A	G	G	A	G	G	G	A	A
	3852b	G	A	G	G	A	G	G	G	G	A
0.1355	3853a	G	A	G	G	A	G	G	G	A	A
	3853b	G	A	G	G	A	G	G	G	G	G
-2.294	3854a	G	A	A	A	A	G	G	G	A	A
	3854b	G	G	G	G	A	G	G	G	G	A
0.5766	3859a	G	A	G	G	A	G	G	G	G	A
	3859b	G	A	G	G	A	G	G	G	G	A
0.6212	3862a	G	A	G	G	A	G	G	G	A	A
	3862b	G	G	G	G	A	G	G	G	A	G
-1.2325	3863a	A	A	G	G	A	G	A	G	G	A
	3863b	G	A	G	G	G	G	G	G	G	A
-11.5457	3867a	A	G	A	A	A	G	G	A	G	A
	3867b	G	G	G	G	G	G	G	G	G	A
-4.4026	3868a	G	A	G	G	A	A	G	A	G	A
	3868b	G	A	G	G	A	G	G	G	G	A
-0.3162	3869a	A	G	A	A	A	G	G	G	A	G
	3869b	A	G	G	G	G	G	G	G	A	G
2.2201	3870a	G	A	G	G	A	G	G	G	A	A
	3870b	G	A	G	G	A	G	G	G	G	A
-0.592	3871a	A	A	G	G	A	A	G	A	G	A
	3871b	G	G	G	G	A	G	G	G	G	A
-0.1806	3872a	A	G	0	A	A	G	G	G	A	A
	3872b	G	G	0	G	A	G	G	G	G	G
-0.4343	3873a	A	A	G	G	A	G	A	G	A	A
	3873b	G	A	G	G	G	G	G	G	G	G
-17.334	3877a	A	A	A	A	A	A	G	A	G	A
	3877b	G	G	G	G	A	G	G	G	G	A
2.5601	3879a	A	G	A	A	A	G	G	G	A	A
	3879b	A	G	A	G	G	G	G	G	G	G
1.6079	3880a	A	A	A	A	A	G	G	G	G	A
	3880b	G	G	G	G	A	G	G	G	G	A
-0.5761	3881a	A	G	A	A	A	G	G	G	A	A
	3881b	G	G	G	G	A	G	G	G	G	G
-1.37266	3883a	A	A	A	A	A	G	A	G	A	A
	3883b	G	G	G	G	G	G	G	G	G	A
2.15856	3884a	G	A	A	G	A	A	G	A	A	A
	3884b	G	G	G	G	G	G	G	G	G	G
0.7178	3885a	A	A	G	G	G	G	A	A	G	A
	3885b	G	A	G	G	G	G	G	G	G	A
-0.02544	3886a	A	A	G	G	A	G	A	G	G	A
	3886b	G	A	G	G	G	G	G	G	G	A
-0.69796	3888a	A	G	A	A	A	G	G	G	A	A
	3888b	A	G	A	G	G	G	G	G	G	G
2.5846	3889a	A	A	G	G	A	G	A	G	A	A
	3889b	G	G	G	G	G	G	G	G	G	G
1.49547	3890a	A	A	A	G	G	G	A	G	A	A
	3890b	A	G	G	G	G	G	G	G	G	G
0.57872	3891a	A	A	A	A	A	G	G	G	G	A
	3891b	G	G	G	G	A	G	G	G	G	A
-1.3734	3892a	A	A	A	A	A	G	G	G	G	A
	3892b	G	G	G	G	A	G	G	G	G	A
2.10199	3893a	A	G	A	A	A	G	G	G	A	A
	3893b	A	G	A	G	G	G	G	G	G	G
0.58332	3894a	G	A	G	G	A	G	G	A	G	A
	3894b	G	A	G	G	G	G	G	G	G	A
0.00596	3895a	A	A	A	A	A	G	G	G	G	A
	3895b	G	G	G	G	A	G	G	G	G	A
0.67392	3896a	G	A	G	G	A	G	G	A	A	A
	3896b	G	A	G	G	G	G	G	G	G	G
-3.4314	3897a	A	A	G	G	A	G	A	G	G	A
	3897b	G	A	G	G	G	G	G	G	G	A
-4.41626	3899a	G	A	A	A	A	G	A	G	G	A
	3899b	G	G	G	G	A	G	G	G	G	A
0.77157	3900a	G	A	G	G	A	G	G	G	G	A
	3900b	G	A	G	G	A	G	G	G	G	A
0.09567	3901a	A	A	G	G	A	G	A	G	G	A
	3901b	G	A	G	G	G	G	G	G	G	A
-0.08889	3903a	A	A	A	G	A	G	G	G	A	A
	3903b	G	G	G	G	G	G	G	G	A	G
-1.83763	3904a	A	A	A	G	A	G	G	G	A	A
	3904b	G	G	G	G	G	G	G	G	G	G
-0.97972	3905a	A	A	A	G	A	G	G	G	A	A
	3905b	G	G	G	G	G	G	G	G	G	G
0.27529	3906a	G	A	A	A	A	G	G	G	A	A
	3906b	G	G	G	G	G	G	G	G	A	G
-2.47033	3907a	A	A	A	A	A	G	G	G	G	A
	3907b	G	G	G	G	A	G	G	G	G	A
0.28637	3908a	G	A	A	A	A	G	A	G	G	A
	3908b	G	G	G	G	A	G	G	G	G	A
-3.76796	3909a	G	A	G	G	A	G	G	G	A	G
	3909b	G	G	G	G	A	G	G	G	A	G
-2.94317	3910a	A	G	A	A	A	G	A	G	A	A
	3910b	G	G	A	G	G	G	G	G	G	G
-0.72886	3911a	G	A	A	A	A	G	A	G	G	A
	3911b	G	G	G	G	A	G	G	G	G	A
0.90159	3914a	A	G	A	A	A	G	G	G	A	A
	3914b	G	G	G	G	A	G	G	G	G	G
3.66661	3915a	A	A	A	G	A	G	G	G	A	G
	3915b	A	G	G	G	G	G	G	G	A	G
-0.507	3917a	G	A	G	G	A	G	G	G	G	A
	3917b	G	A	G	G	A	G	G	G	G	A
2.62111	3919a	G	A	G	G	A	G	G	G	G	A
	3919b	G	A	G	G	A	G	G	G	G	A
0.09547	3921a	A	G	A	A	A	G	A	G	A	A
	3921b	G	G	A	G	G	G	G	G	G	G
2.63486	3922a	G	A	G	G	A	G	G	G	G	A
	3922b	G	A	G	G	A	G	G	G	G	A
0.91091	3923a	A	G	A	A	A	G	G	G	A	G
	3923b	A	G	G	G	G	G	G	G	A	G
-2.41102	3929a	A	G	A	A	A	G	G	G	A	A
	3929b	G	G	A	G	G	G	G	G	A	G
0.18358	3930a	A	A	A	A	A	G	G	G	G	A
	3930b	G	G	G	G	A	G	G	G	G	A
4.65646	3932a	A	A	G	G	A	G	A	G	A	0
	3932b	G	A	G	G	G	G	G	G	G	0
1.45031	3933a	A	G	0	A	A	G	G	G	A	A
	3933b	G	G	0	G	A	G	G	G	G	G
-4.56093	3939a	A	A	G	G	A	G	G	G	A	G
	3939b	G	A	G	G	A	G	G	G	A	G
-2.54163	3945a	A	A	A	A	A	G	G	A	G	A
	3945b	G	G	G	G	G	G	G	G	G	A
0.41139	3949a	A	G	A	A	A	G	G	G	A	A
	3949b	A	G	G	A	A	G	G	G	G	G
-1.81694	3954a	A	A	A	G	A	G	G	G	A	0
	3954b	G	G	G	G	G	G	G	G	G	0
1.13055	3955a	G	A	G	G	A	G	G	G	A	G
	3955b	G	G	G	G	A	G	G	G	A	G
1.29517	3958a	A	A	G	G	A	G	A	G	G	A
	3958b	G	A	G	G	G	G	G	G	G	A
-0.16773	3961a	G	A	G	G	A	G	G	A	A	A
	3961b	G	A	G	G	G	G	G	G	G	G
0.09356	3966a	A	G	A	A	A	G	G	G	G	A
	3966b	A	G	A	A	A	G	G	G	G	A
3.34157	3968a	A	A	A	A	A	G	A	G	G	A
	3968b	G	G	G	G	G	G	A	G	G	A
-0.56657	3979a	A	A	G	G	A	G	G	G	A	A
	3979b	G	G	G	G	A	G	G	G	G	G
-0.85857	3980a	A	A	A	A	A	G	A	G	G	A
	3980b	G	G	G	G	G	G	A	G	G	A
-3.18283	3981a	A	A	A	G	G	G	A	G	A	A
	3981b	A	G	G	G	G	G	G	G	G	G
0.70985	3990a	G	A	G	G	A	G	G	G	A	A
	3990b	G	A	G	G	A	G	G	G	G	A
-2.37127	3992a	A	A	G	A	A	G	A	G	A	0
	3992b	G	G	G	G	G	G	G	G	G	0
2.50468	3993a	A	G	A	A	A	G	A	G	G	A
	3993b	G	G	A	A	A	G	G	G	G	A
0.07747	3996a	A	A	A	G	G	G	A	G	A	A
	3996b	A	G	A	G	G	G	G	G	G	G
1.31856	3997a	A	A	A	G	A	G	A	G	G	A
	3997b	G	A	G	G	G	G	G	G	G	A
0.51536	3999a	A	A	A	A	A	G	A	G	A	A
	3999b	G	G	G	G	A	G	G	G	G	G
NA	4315a	A	G	A	A	A	G	G	G	A	A
	4315b	G	G	A	G	G	G	G	G	A	G
NA	4324a	G	A	G	G	G	G	G	A	G	A
	4324b	G	A	G	G	G	G	G	A	G	A
NA	4325a	G	G	G	G	A	G	G	G	A	G
	4325b	G	G	G	G	A	G	G	G	A	G
NA	4536a	A	A	A	A	A	G	G	G	A	A
	4536b	G	G	A	A	A	G	G	G	A	G
NA	4539a	G	A	A	G	A	G	A	G	G	A
	4539b	G	A	G	G	G	G	G	G	G	A
NA	4545a	G	A	G	G	A	A	G	G	A	A
	4545b	G	A	G	G	A	G	G	G	G	A
-1.052	4733a	A	A	G	G	A	G	A	G	G	A
	4733b	G	A	G	G	G	G	G	G	G	A
0.73809	4825a	A	A	G	G	A	G	A	G	A	A
	4825b	G	G	G	G	G	G	G	G	G	G
-1.77899	4835a	G	A	A	A	A	G	G	G	A	A
	4835b	G	A	G	G	A	G	G	G	G	G
1.20857	4836a	A	G	A	G	G	G	A	G	A	G
	4836b	G	G	G	G	G	G	G	G	A	G
0.34975	4838a	A	A	A	G	G	G	A	G	A	A
	4838b	G	A	G	G	G	G	G	G	G	A
0.77422	4847a	A	A	G	G	G	G	G	A	A	A
	4847b	G	A	G	G	G	G	G	G	G	A
0.19215	4850a	G	G	A	G	A	G	G	G	A	G
	4850b	G	G	G	G	G	G	G	G	A	G
NA	5150a	A	G	A	A	A	G	A	G	G	A
	5150b	G	G	A	A	A	G	G	G	G	A
-1.32295	5158a	A	A	A	A	A	A	G	A	G	A
	5158b	G	G	G	G	A	G	G	G	G	A
NA	5163a	A	A	A	G	A	G	G	G	A	A
	5163b	G	G	G	G	G	G	G	G	G	G
NA	5166a	G	A	A	A	A	G	G	G	A	A
	5166b	G	G	G	G	A	G	G	G	G	A
NA	5172a	A	A	G	G	A	G	A	0	G	A
	5172b	G	A	G	G	G	G	G	0	G	A
NA	5173a	A	A	G	G	A	G	G	G	A	A
	5173b	G	G	G	G	A	G	G	G	A	G
NA	5174a	A	G	A	A	A	G	G	A	G	A
	5174b	A	G	A	A	G	G	G	G	G	A
-1.44878	5177a	A	G	A	A	A	G	G	G	A	A
	5177b	G	G	A	G	G	G	G	G	A	G
2.95	5179a	A	A	A	G	A	G	A	G	A	0
	5179b	A	A	G	G	G	G	G	G	G	0
3.51085	5180a	G	A	G	G	A	G	A	G	G	A
	5180b	G	A	G	G	A	G	G	G	G	A
0.84338	5181a	G	A	G	G	A	A	G	A	G	A
	5181b	G	A	G	G	A	G	G	G	G	A
0.66698	5182a	A	A	G	G	A	G	G	G	A	0
	5182b	G	A	G	G	A	G	G	G	G	0
0.90485	5185a	G	A	A	A	A	G	G	G	A	A
	5185b	G	G	G	G	A	G	G	G	G	A
0.69951	5186a	A	A	A	A	A	G	G	G	A	0
	5186b	G	G	G	G	A	G	G	G	G	0
NA	5187a	A	A	A	G	A	G	A	G	A	A
	5187b	G	G	G	G	G	G	G	G	G	G
NA	5188a	A	A	A	A	A	G	A	G	G	A
	5188b	A	G	G	G	G	G	G	G	G	A
4.18716	5190a	A	A	A	A	A	G	A	G	G	A
	5190b	A	G	G	G	G	G	G	G	G	A
3.57424	5192a	A	A	A	A	A	G	G	G	A	G
	5192b	A	G	A	G	G	G	G	G	A	G
NA	5194a	A	G	A	A	A	G	G	G	A	A
	5194b	G	G	A	A	A	G	G	G	G	A
1.84971	5195a	A	A	A	A	A	G	A	G	A	A
	5195b	G	G	G	G	A	G	G	G	G	G
-0.36769	5196a	A	A	A	A	A	G	A	G	A	A
	5196b	G	G	G	G	A	G	G	G	G	G
NA	5199a	A	A	A	G	A	G	G	G	A	A
	5199b	G	G	G	G	G	G	G	G	A	G
-0.6826	5200a	A	A	A	G	G	G	A	G	A	A
	5200b	A	G	G	G	G	G	G	G	G	G
0.07714	5203a	G	G	A	A	A	G	G	G	A	A
	5203b	G	G	A	A	A	G	G	G	A	A
NA	5214a	G	A	G	G	A	G	G	A	0	A
	5214b	G	A	G	G	G	G	G	G	0	A
4.46253	5216a	G	A	A	A	A	G	G	G	A	A
	5216b	G	G	G	G	A	G	G	G	G	A
NA	5220a	A	A	G	G	A	G	A	G	G	A
	5220b	G	A	G	G	G	G	G	G	G	A
NA	5224a	A	A	A	A	A	G	A	G	A	A
	5224b	G	G	G	G	G	G	G	G	G	A
NA	5225a	A	A	A	G	G	G	A	G	A	A
	5225b	A	G	G	G	G	G	G	G	G	G
NA	5228a	A	A	G	A	A	A	G	A	A	A
	5228b	G	G	G	G	A	G	G	G	G	G
6.19934	5230a	A	G	A	A	A	G	G	G	G	A
	5230b	A	G	A	A	A	G	G	G	G	A
NA	5231a	G	A	G	G	0	G	G	A	G	A
	5231b	G	A	G	G	0	G	G	G	G	A
2.5987	5232a	G	A	A	A	A	G	G	G	A	A
	5232b	G	G	G	G	A	G	G	G	G	A
NA	5233a	A	A	G	G	A	G	G	0	G	A
	5233b	G	G	G	G	A	G	G	0	G	A
NA	5238a	G	A	A	A	A	G	G	G	A	A
	5238b	G	G	G	G	A	G	G	G	G	A
-2.1125	5241a	A	A	G	A	A	G	G	G	A	G
	5241b	G	G	G	G	A	G	G	G	A	G
4.35956	5242a	A	A	A	G	G	G	A	G	A	A
	5242b	A	G	G	G	G	G	G	G	G	G
-0.13184	5243a	A	A	G	G	G	G	A	A	G	A
	5243b	G	A	G	G	G	G	G	G	G	A
4.76697	5244a	G	A	G	G	A	G	G	G	G	A
	5244b	G	A	G	G	A	G	G	G	G	A
-1.34371	5245a	A	G	A	A	A	G	G	G	A	A
	5245b	G	G	A	G	G	G	G	G	A	G
1.94617	5246a	A	A	A	A	A	G	G	G	A	A
	5246b	G	G	G	G	A	G	G	G	A	G
2.93731	5247a	A	A	G	G	G	G	A	G	G	A
	5247b	A	A	G	G	G	G	A	G	G	A
1.26945	5258a	A	A	A	G	A	G	G	G	A	A
	5258b	G	G	G	G	G	G	G	G	G	G
2.94191	5259a	A	A	G	G	A	G	A	G	G	A
	5259b	G	A	G	G	G	G	G	G	G	A
-1.23957	5260a	G	A	A	A	A	G	G	G	A	A
	5260b	G	G	G	G	A	G	G	G	G	A
0.02113	5261a	G	A	G	G	A	A	G	A	G	A
	5261b	G	A	G	G	A	G	G	G	G	A
-3.39954	5262a	G	0	G	G	0	G	G	G	A	A
	5262b	G	0	G	G	0	G	G	G	G	A
-0.10822	5263a	A	A	A	A	A	G	A	G	A	A
	5263b	G	G	G	G	G	G	G	G	G	A
NA	5264a	A	A	A	A	A	G	G	G	A	A
	5264b	G	G	G	G	A	G	G	G	G	A
NA	5266a	G	A	G	G	A	G	G	G	G	A
	5266b	G	A	G	G	A	G	G	G	G	A
NA	5267a	A	A	G	G	A	G	A	G	G	A
	5267b	G	A	G	G	G	G	G	G	G	A
2.46485	5269a	G	A	A	A	A	G	G	G	A	A
	5269b	G	G	G	G	A	G	G	G	G	A
NA	5270a	G	A	G	G	A	G	G	G	A	A
	5270b	G	A	G	G	A	G	G	G	G	G
NA	5271a	A	A	G	G	G	G	A	A	G	A
	5271b	G	A	G	G	G	G	G	G	G	A
-0.48254	5272a	A	G	A	A	A	G	G	G	A	A
	5272b	A	G	G	A	A	G	G	G	G	G
0.18997	5280a	A	G	A	A	A	G	G	G	A	A
	5280b	G	G	A	A	A	G	G	G	G	A
2.90847	5282a	A	A	A	G	A	A	G	A	A	A
	5282b	G	G	G	G	G	G	G	G	G	G
-0.19105	5283a	A	A	A	A	A	G	G	G	G	A
	5283b	G	G	G	G	A	G	G	G	G	A
NA	5285a	G	A	G	G	A	A	G	A	G	A
	5285b	G	A	G	G	G	G	G	A	G	A
-2.36171	5293a	A	A	G	G	A	A	A	A	G	A
	5293b	G	A	G	G	G	G	G	G	G	A
NA	5296a	A	A	A	G	A	G	A	G	G	A
	5296b	G	A	G	G	G	G	G	G	G	A
NA	5297a	A	G	A	A	A	G	G	G	A	0
	5297b	G	G	A	G	G	G	G	G	A	0
-0.82744	5299a	G	A	G	G	A	G	G	G	G	A
	5299b	G	A	G	G	A	G	G	G	G	A
2.09936	5300a	A	G	A	A	A	G	G	G	A	A
	5300b	G	G	G	G	A	G	G	G	G	G
2.52798	5302a	A	G	A	G	A	G	G	G	A	G
	5302b	G	G	G	G	G	G	G	G	A	G
0.50473	5303a	G	A	G	G	A	G	G	G	A	A
	5303b	G	A	G	G	A	G	G	G	G	A
NA	5304a	A	A	G	G	G	G	A	G	G	A
	5304b	A	A	G	G	G	G	A	G	G	A
1.47799	5305a	A	A	G	G	A	A	G	A	G	A
	5305b	G	A	G	G	A	G	G	G	G	A
NA	5306a	G	A	A	A	A	G	A	G	G	A
	5306b	G	G	G	G	A	G	G	G	G	A
-1.81009	5308a	G	A	A	A	A	G	G	G	A	A
	5308b	G	G	G	G	A	G	G	G	G	A
-0.55953	5309a	A	A	A	A	A	G	G	G	G	A
	5309b	G	G	G	G	A	G	G	G	G	A
2.7026	5311a	A	A	A	A	A	G	G	G	A	A
	5311b	G	G	G	G	A	G	G	G	A	G
4.08663	5313a	G	A	G	G	A	A	G	A	A	A
	5313b	G	A	G	G	A	G	G	G	G	G
NA	5315a	G	A	G	G	A	A	G	0	G	A
	5315b	G	A	G	G	A	G	G	0	G	A
NA	5316a	A	A	G	G	A	G	A	G	A	A
	5316b	G	A	G	G	G	G	G	G	G	A
NA	5317a	A	A	G	G	A	G	G	G	G	A
	5317b	G	A	G	G	A	G	G	G	G	A
NA	5318a	A	G	A	A	0	G	G	G	A	0
	5318b	G	G	A	G	0	G	G	G	A	0
NA	5319a	G	A	A	A	A	G	G	G	A	A
	5319b	G	G	G	G	A	G	G	G	G	A
NA	5320a	A	A	G	G	A	A	A	0	G	A
	5320b	G	A	G	G	G	G	G	0	G	A
NA	5323a	G	A	A	A	A	G	G	G	A	A
	5323b	G	G	G	G	A	G	G	G	G	A
NA	5325a	A	A	A	A	A	0	G	G	G	A
	5325b	G	G	G	G	A	0	G	G	G	A
NA	5477a	G	A	G	G	G	G	G	G	G	A
	5477b	G	G	G	G	G	G	G	G	G	A
NA	5513a	A	G	A	A	A	G	G	A	G	A
	5513b	G	G	G	G	G	G	G	G	G	A
NA	5517a	G	A	A	A	A	G	G	G	A	A
	5517b	G	G	G	G	A	G	G	G	G	A
NA	5518a	A	G	A	A	A	G	G	G	A	A
	5518b	G	G	A	A	A	G	G	G	G	A
NA	5521a	A	A	G	G	A	A	G	A	G	A
	5521b	G	A	G	G	A	G	G	G	G	A
-0.48801	5527a	A	A	A	G	A	G	G	G	A	A
	5527b	G	G	G	G	G	G	G	G	G	G
0.43776	5528a	G	A	A	A	A	G	G	G	A	A
	5528b	G	G	G	G	A	G	G	G	A	G
-0.1399	5530a	A	A	A	A	A	G	A	G	G	A
	5530b	G	G	G	G	G	G	A	G	G	A
NA	5531a	G	A	A	A	A	G	G	G	A	A
	5531b	G	G	G	G	A	G	G	G	A	G
-1.26819	5533a	A	G	A	A	A	G	G	G	A	A
	5533b	G	G	A	A	A	G	G	G	G	A
NA	5537a	A	A	G	G	G	G	A	A	G	A
	5537b	A	A	G	G	G	G	G	G	G	A
-2.7883	5538a	A	A	A	A	A	G	G	G	A	0
	5538b	A	G	G	G	A	G	G	G	G	0
NA	5539a	A	A	G	G	A	G	G	G	A	0
	5539b	G	A	G	G	A	G	G	G	G	0
NA	5540a	A	A	A	A	A	G	G	G	G	A
	5540b	A	G	G	G	A	G	G	G	G	A
-0.90905	5542a	A	G	A	G	G	G	G	G	A	G
	5542b	A	G	A	G	G	G	G	G	A	G
1.50379	5544a	A	A	A	A	A	G	A	G	G	A
	5544b	A	G	G	G	G	G	G	G	G	A
NA	5546a	A	A	A	A	A	G	A	G	A	A
	5546b	G	G	G	G	G	G	G	G	G	A
NA	5547a	A	A	G	G	A	G	A	G	G	A
	5547b	A	A	G	G	G	G	G	G	G	A
NA	5556a	G	A	G	G	A	G	G	G	G	A
	5556b	G	A	G	G	A	G	G	G	G	A
-1.65832	5558a	A	G	A	A	A	G	G	G	G	A
	5558b	A	G	A	A	A	G	G	G	G	A
-3.74271	5559a	A	A	G	G	A	G	A	G	A	A
	5559b	A	A	G	G	G	G	G	G	G	G
NA	5560a	A	A	A	A	A	G	A	G	G	A
	5560b	A	G	G	G	G	G	G	G	G	A
3.11273	5561a	A	A	A	G	A	G	G	G	A	0
	5561b	G	G	G	G	G	G	G	G	G	0
NA	5563a	A	A	A	A	A	G	A	G	G	A
	5563b	G	G	G	G	G	G	A	G	G	A
NA	5566a	A	A	A	A	A	G	G	G	G	A
	5566b	G	G	G	G	A	G	G	G	G	A
1.36951	5567a	A	A	A	A	A	G	A	G	G	A
	5567b	A	G	G	G	G	G	G	G	G	A
NA	5568a	A	A	A	G	G	G	A	G	A	0
	5568b	A	G	G	G	G	G	G	G	G	0
NA	5569a	A	A	A	A	A	G	A	G	A	A
	5569b	G	G	G	G	G	G	G	G	G	A
NA	5573a	A	A	G	G	A	G	A	G	G	A
	5573b	G	A	G	G	G	G	G	G	G	A
NA	5574a	A	A	A	A	A	G	G	G	G	A
	5574b	G	G	G	G	A	G	G	G	G	A
NA	5576a	0	A	A	A	0	G	0	G	A	A
	5576b	0	G	G	G	0	G	0	G	G	A
0.25856	5579a	0	0	0	0	0	0	0	0	0	0
	5579b	0	0	0	0	0	0	0	0	0	0
NA	5580a	G	A	G	G	A	G	G	G	G	A
	5580b	G	A	G	G	A	G	G	G	G	A
NA	5581a	G	A	A	A	A	G	G	G	A	A
	5581b	G	G	G	G	A	G	G	G	G	A
1.42252	5590a	A	G	A	A	A	G	G	G	A	A
	5590b	G	G	A	G	G	G	G	G	A	G
NA	5592a	A	A	A	G	A	A	G	A	A	A
	5592b	G	G	G	G	G	G	G	G	G	G
-2.56203	5593a	G	A	A	A	A	G	G	G	A	A
	5593b	G	G	G	G	A	G	G	G	G	A
NA	5594a	G	A	G	G	A	G	G	G	G	A
	5594b	G	A	G	G	A	G	G	G	G	A
NA	5596a	G	A	A	A	A	G	G	G	A	A
	5596b	G	G	G	G	A	G	G	G	G	A
NA	5597a	A	G	A	A	A	G	G	G	A	0
	5597b	A	G	A	G	G	G	G	G	G	0
NA	5598a	A	A	G	G	A	G	G	G	G	A
	5598b	G	A	G	G	A	G	G	G	G	A
NA	5599a	G	A	A	A	A	G	G	G	A	A
	5599b	G	G	G	G	A	G	G	G	G	A
NA	5601a	A	A	A	A	A	G	G	G	G	A
	5601b	G	G	G	G	A	G	G	G	G	A
-1.72406	5605a	G	A	G	G	A	G	G	G	A	A
	5605b	G	A	G	G	A	G	G	G	G	A
0.62832	5607a	G	A	G	G	A	G	G	G	G	0
	5607b	G	A	G	G	A	G	G	G	G	0
NA	5608a	A	A	A	G	A	G	G	G	A	A
	5608b	G	G	G	G	G	G	G	G	G	G
NA	5610a	A	A	G	G	A	G	A	G	G	A
	5610b	G	A	G	G	G	G	G	G	G	A
NA	5611a	G	A	G	G	A	G	G	A	0	A
	5611b	G	A	G	G	G	G	G	G	0	A
NA	5612a	A	A	A	G	A	A	G	A	A	0
	5612b	G	G	G	G	G	G	G	G	G	0
NA	5613a	A	A	A	A	A	G	G	G	A	A
	5613b	A	G	G	G	A	G	G	G	G	G
NA	5614a	G	A	A	A	A	G	G	G	A	A
	5614b	G	G	G	G	A	G	G	G	G	A
NA	5615a	G	A	G	G	A	G	G	G	A	A
	5615b	G	A	G	G	A	G	G	G	G	A
NA	5616a	A	A	G	G	A	G	G	0	A	0
	5616b	A	A	G	G	G	G	G	0	G	0
NA	5617a	A	A	0	G	0	G	G	G	A	0
	5617b	G	G	0	G	0	G	G	G	G	0
NA	5618a	A	A	G	G	A	G	A	G	G	0
	5618b	G	A	G	G	G	G	G	G	G	0
0.38657	5620a	A	A	A	A	A	G	G	G	G	A
	5620b	G	G	G	G	A	G	G	G	G	A
NA	5621a	A	A	A	G	A	G	G	G	A	A
	5621b	G	G	G	G	G	G	G	G	A	G
NA	5623a	G	A	A	A	A	G	A	G	G	A
	5623b	G	G	G	G	A	G	G	G	G	A
NA	5624a	A	A	A	A	A	G	A	G	G	A
	5624b	A	G	G	G	G	G	G	G	G	A
NA	5625a	A	G	A	A	A	G	G	G	A	A
	5625b	A	G	A	G	G	G	G	G	G	G
NA	5626a	G	A	G	G	A	A	G	0	G	A
	5626b	G	A	G	G	A	G	G	0	G	A
-1.74794	5627a	G	A	G	G	A	A	G	A	A	A
	5627b	G	A	G	G	A	G	G	G	G	A
NA	5628a	A	A	A	G	A	A	G	0	A	A
	5628b	G	G	G	G	G	G	G	0	G	G
NA	5629a	A	A	G	G	A	G	A	G	G	A
	5629b	G	A	G	G	G	G	G	G	G	A
NA	5630a	A	A	A	A	A	G	A	G	G	A
	5630b	A	G	A	G	G	G	G	G	G	A
NA	5631a	G	A	G	G	0	G	0	G	G	0
	5631b	G	A	G	G	0	G	0	G	G	0
NA	5632a	A	G	A	G	G	G	G	0	A	0
	5632b	A	G	A	G	G	G	G	0	A	0
1.44714	5635a	A	A	G	G	A	G	G	G	A	A
	5635b	G	A	G	G	A	G	G	G	G	A
-1.28758	5636a	A	A	A	A	A	G	G	G	A	A
	5636b	G	G	G	G	A	G	G	G	G	A
-0.79012	5637a	A	A	A	G	A	G	G	G	A	A
	5637b	G	G	G	G	G	G	G	G	G	G
NA	5640a	A	A	A	G	G	G	A	G	A	A
	5640b	A	G	G	G	G	G	G	G	G	G
-0.09344	5641a	G	A	A	A	A	G	G	G	A	A
	5641b	G	G	G	G	A	G	G	G	G	A
NA	5642a	A	A	A	G	A	G	G	G	A	A
	5642b	G	G	G	G	G	G	G	G	G	G
1.61985	5643a	A	A	A	G	A	G	G	G	A	A
	5643b	G	G	G	G	G	G	G	G	A	G
-1.81021	5644a	G	A	G	G	A	A	G	A	A	0
	5644b	G	A	G	G	A	G	G	G	G	0
NA	5645a	A	A	A	A	A	G	A	G	G	A
	5645b	A	G	G	G	G	G	G	G	G	A
NA	5646a	A	A	A	G	G	G	A	G	A	A
	5646b	A	G	G	G	G	G	G	G	G	G
NA	5647a	A	G	A	A	A	G	G	G	A	A
	5647b	A	G	A	G	G	G	G	G	G	G
NA	5648a	A	A	A	G	A	G	G	G	A	A
	5648b	A	G	G	G	G	G	G	G	G	G
NA	5650a	G	A	A	A	A	G	G	G	A	A
	5650b	G	G	G	G	A	G	G	G	G	A
-1.32302	5652a	A	A	A	A	A	G	G	G	G	A
	5652b	G	G	G	G	A	G	G	G	G	A
3.16505	5654a	G	A	G	G	A	A	G	0	G	A
	5654b	G	A	G	G	A	A	G	0	G	A
-1.65213	5664a	A	A	A	G	G	G	A	G	A	A
	5664b	A	G	G	G	G	G	G	G	G	G
NA	5667a	G	A	A	A	A	G	G	G	A	A
	5667b	G	G	G	G	A	G	G	G	G	A
0.2642	5671a	A	A	A	G	A	G	G	G	A	0
	5671b	G	G	G	G	G	G	G	G	G	0
NA	5673a	A	A	A	A	A	G	G	G	G	A
	5673b	G	G	G	G	A	G	G	G	G	A
NA	5677a	A	A	G	G	A	G	G	G	G	A
	5677b	G	A	G	G	A	G	G	G	G	A
NA	5678a	G	A	A	A	A	G	G	G	A	A
	5678b	G	G	G	G	A	G	G	G	G	A
NA	5679a	A	A	G	A	A	G	G	G	A	A
	5679b	G	G	G	G	A	G	G	G	G	G
NA	5681a	A	A	A	A	A	G	G	A	G	A
	5681b	G	G	G	G	G	G	G	G	G	A
NA	5684a	A	A	G	G	A	G	A	G	G	A
	5684b	G	A	G	G	G	G	G	G	G	A
NA	5690a	G	A	G	G	A	A	G	A	G	0
	5690b	G	A	G	G	A	G	G	G	G	0
NA	5691a	G	A	G	G	A	G	G	0	G	A
	5691b	G	A	G	G	G	G	G	0	G	A
-0.90055	5692a	A	A	G	G	A	G	A	G	G	A
	5692b	G	A	G	G	G	G	G	G	G	A
NA	5693a	G	A	G	G	A	G	G	G	G	A
	5693b	G	A	G	G	A	G	G	G	G	A
1.52831	5694a	A	A	A	A	A	G	G	G	G	A
	5694b	G	G	G	G	A	G	G	G	G	A
NA	5695a	A	A	G	G	A	G	G	G	A	A
	5695b	G	A	G	G	A	G	G	G	G	G
0.47264	5696a	G	A	G	G	A	G	G	G	G	A
	5696b	G	A	G	G	A	G	G	G	G	A
NA	5697a	A	A	G	G	A	G	G	G	G	A
	5697b	G	A	G	G	A	G	G	G	G	A
1.48789	5699a	A	A	A	A	A	G	G	A	G	A
	5699b	A	G	G	G	G	G	G	G	G	A
NA	5700a	A	A	G	G	A	G	A	G	G	A
	5700b	G	A	G	G	G	G	G	G	G	A
NA	5701a	G	A	G	G	A	A	G	0	G	A
	5701b	G	A	G	G	A	G	G	0	G	A
NA	5702a	A	A	A	G	A	0	G	0	A	A
	5702b	G	G	G	G	G	0	G	0	G	G
NA	5703a	A	A	G	G	A	G	G	G	A	A
	5703b	G	A	G	G	A	G	G	G	G	A
4.62781	5704a	A	A	A	A	A	G	G	G	A	A
	5704b	G	G	G	G	A	G	G	G	G	A
0.09561	5705a	A	A	G	G	A	G	G	G	G	A
	5705b	G	A	G	G	A	G	G	G	G	A
0.66755	5706a	A	A	G	G	A	G	A	G	A	A
	5706b	G	A	G	G	G	G	G	G	G	A
NA	5707a	A	A	A	A	A	G	A	G	G	A
	5707b	A	G	G	G	G	G	G	G	G	A
2.08305	5708a	A	A	G	G	A	G	A	G	G	A
	5708b	G	A	G	G	G	G	G	G	G	A
-2.3171	5709a	A	A	A	A	A	A	G	A	G	A
	5709b	G	G	G	G	A	G	G	G	G	A
NA	5711a	A	A	A	G	A	G	G	G	A	A
	5711b	G	G	G	G	G	G	G	G	G	G
NA	5712a	A	A	A	G	A	G	G	G	A	A
	5712b	G	G	G	G	G	G	G	G	G	G
NA	5721a	A	A	G	G	A	G	A	G	G	A
	5721b	G	A	G	G	G	G	G	G	G	A
NA	5722a	A	A	A	G	A	G	G	G	A	G
	5722b	G	G	G	G	G	G	G	G	A	G
NA	5723a	G	A	G	G	A	G	G	G	G	A
	5723b	G	A	G	G	A	G	G	G	G	A
NA	5724a	G	A	G	G	A	A	G	A	G	A
	5724b	G	A	G	G	A	G	G	G	G	A
NA	5725a	A	A	A	A	A	G	G	G	G	A
	5725b	G	G	G	G	A	G	G	G	G	A
NA	5726a	G	A	A	A	A	A	G	A	A	0
	5726b	G	G	G	G	A	G	G	G	G	0
NA	5727a	A	A	A	A	A	G	G	G	G	A
	5727b	G	G	G	G	A	G	G	G	G	A
NA	5728a	G	A	G	G	A	G	G	G	G	A
	5728b	G	A	G	G	A	G	G	G	G	A
-0.35749	5729a	A	A	A	G	A	G	G	G	A	A
	5729b	G	G	G	G	G	G	G	G	G	G
-1.23205	5730a	A	A	A	G	A	0	G	0	A	0
	5730b	G	G	G	G	G	0	G	0	G	0
NA	5731a	A	A	G	G	A	G	A	G	G	A
	5731b	G	A	G	G	G	G	G	G	G	A
-1.92106	5732a	G	A	G	G	A	A	G	A	G	A
	5732b	G	A	G	G	A	G	G	G	G	A
3.24435	5733a	A	A	A	A	A	G	G	G	G	A
	5733b	G	G	G	G	A	G	G	G	G	A
0.3169	5734a	G	A	G	G	A	G	G	G	A	A
	5734b	G	A	G	G	A	G	G	G	G	A
-0.25607	5735a	A	A	G	G	A	G	A	G	G	0
	5735b	G	A	G	G	G	G	G	G	G	0
-3.62756	5736a	G	A	G	G	A	G	G	G	G	A
	5736b	G	A	G	G	A	G	G	G	G	A
-2.29561	5737a	A	A	A	A	A	A	G	A	G	0
	5737b	G	G	G	G	A	G	G	G	G	0
-3.0759	5738a	A	A	A	A	A	G	G	G	G	A
	5738b	G	G	G	G	A	G	G	G	G	A
2.08509	5739a	A	G	A	A	A	G	G	G	G	0
	5739b	A	G	A	A	A	G	G	G	G	0
NA	5742a	G	A	G	G	A	G	G	G	G	A
	5742b	G	A	G	G	A	G	G	G	G	A
NA	5743a	A	G	A	A	A	G	G	G	A	A
	5743b	G	G	A	G	G	G	G	G	A	G
NA	5746a	A	A	G	G	A	G	G	G	G	0
	5746b	G	A	G	G	A	G	G	G	G	0
1.65182	5747a	A	G	A	A	A	G	G	G	A	0
	5747b	A	G	A	G	G	G	G	G	G	0
1.19926	5748a	A	A	G	G	A	G	A	G	G	0
	5748b	G	A	G	G	G	G	G	G	G	0
NA	5751a	G	A	G	G	A	G	G	G	G	A
	5751b	G	A	G	G	A	G	G	G	G	A
NA	5752a	A	A	G	G	A	G	A	G	G	A
	5752b	G	A	G	G	G	G	G	G	G	A
NA	5753a	A	A	G	G	A	G	A	G	G	A
	5753b	G	A	G	G	G	G	G	G	G	A
NA	5754a	A	A	A	A	A	G	G	G	G	A
	5754b	G	G	G	G	A	G	G	G	G	A
NA	5755a	A	G	A	A	A	G	G	G	G	A
	5755b	A	G	A	A	A	G	G	G	G	A
NA	5758a	A	A	A	G	A	G	G	G	A	0
	5758b	G	G	G	G	G	G	G	G	A	0
NA	5759a	A	A	G	G	A	A	A	A	G	0
	5759b	G	A	G	G	G	G	G	G	G	0
NA	5760a	G	A	A	G	A	G	G	G	A	0
	5760b	G	A	G	G	A	G	G	G	G	0
-0.69305	5762a	G	A	G	G	A	G	G	G	G	0
	5762b	G	A	G	G	A	G	G	G	G	0
NA	5765a	A	A	A	G	A	G	G	G	A	0
	5765b	G	G	G	G	G	G	G	G	G	0
NA	5766a	G	A	G	G	A	G	G	G	G	0
	5766b	G	A	G	G	A	G	G	G	G	0
NA	5768a	G	A	G	G	A	G	G	G	G	0
	5768b	G	A	G	G	A	G	G	G	G	0
1.81496	5769a	A	A	G	G	A	G	G	G	A	0
	5769b	G	A	G	G	A	G	G	G	A	0
NA	5770a	A	A	G	G	A	G	A	G	G	0
	5770b	G	A	G	G	G	G	G	G	G	0
1.76992	5771a	A	A	G	G	A	G	G	G	G	A
	5771b	G	A	G	G	A	G	G	G	G	A
NA	5772a	A	A	A	A	A	G	A	G	G	0
	5772b	A	G	G	G	G	G	G	G	G	0
NA	5773a	A	A	A	A	A	G	G	G	G	0
	5773b	G	G	G	G	A	G	G	G	G	0
NA	5774a	G	A	G	G	A	A	G	A	G	A
	5774b	G	A	G	G	A	G	G	G	G	A
NA	5775a	A	A	A	A	A	G	A	G	G	A
	5775b	A	G	G	G	G	G	G	G	G	A
NA	5776a	G	A	G	G	A	G	G	G	G	0
	5776b	G	A	G	G	A	G	G	G	G	0
NA	5777a	A	A	A	A	A	G	G	G	G	A
	5777b	G	G	G	G	A	G	G	G	G	A
NA	5778a	A	G	A	A	A	G	G	G	G	0
	5778b	A	G	A	A	A	G	G	G	G	0
-3.03986	5780a	G	A	G	G	A	G	G	G	G	A
	5780b	G	A	G	G	A	G	G	G	G	A
NA	5781a	A	A	G	G	A	G	A	G	G	0
	5781b	G	A	G	G	G	G	G	G	G	0
NA	5782a	A	A	A	A	A	A	G	A	G	0
	5782b	G	G	G	G	A	G	G	G	G	0
NA	5783a	G	A	G	G	A	A	G	A	G	0
	5783b	G	A	G	G	A	G	G	G	G	0
NA	5784a	G	A	A	A	A	A	G	A	A	0
	5784b	G	G	G	G	A	G	G	G	G	0
NA	5785a	A	A	A	G	A	G	G	G	A	0
	5785b	G	G	G	G	G	G	G	G	G	0
NA	5786a	G	A	G	G	A	A	G	A	G	0
	5786b	G	A	G	G	A	G	G	G	G	0
-1.4127	5788a	A	A	G	G	A	G	A	G	A	A
	5788b	A	A	G	G	G	G	G	G	G	G
-0.50692	5789a	G	A	G	G	A	G	G	G	G	A
	5789b	G	A	G	G	A	G	G	G	G	A
NA	5790a	A	A	A	A	A	G	G	A	G	A
	5790b	G	G	G	G	G	G	G	G	G	A
-1.67089	5791a	A	A	G	G	A	G	G	G	G	A
	5791b	G	A	G	G	A	G	G	G	G	A
NA	5794a	A	A	G	G	A	G	G	G	G	A
	5794b	G	A	G	G	A	G	G	G	G	A
NA	5796a	A	A	G	G	A	A	A	A	G	A
	5796b	G	A	G	G	G	G	G	G	G	A
NA	5806a	G	A	G	G	A	A	G	A	G	A
	5806b	G	A	G	G	A	G	G	G	G	A
NA	5807a	G	A	G	G	A	G	G	G	G	A
	5807b	G	A	G	G	A	G	G	G	G	A
NA	5808a	A	A	A	A	A	G	G	G	A	A
	5808b	A	G	G	G	A	G	G	G	G	G
NA	5809a	A	A	A	A	A	G	G	G	G	A
	5809b	G	G	G	G	A	G	G	G	G	A
NA	5811a	G	A	G	G	A	A	G	A	G	A
	5811b	G	A	G	G	A	G	G	G	G	A
NA	5812a	A	G	A	A	A	G	G	G	G	A
	5812b	A	G	A	A	A	G	G	G	G	A
NA	5813a	G	A	G	G	A	A	G	A	G	A
	5813b	G	A	G	G	A	G	G	G	G	A
-0.45097	5814a	A	A	A	G	A	G	G	G	A	G
	5814b	A	G	G	G	G	G	G	G	A	G
NA	5815a	G	A	G	G	A	A	G	A	G	A
	5815b	G	A	G	G	A	A	G	A	G	A
3.45461	5816a	G	A	G	G	A	G	G	G	G	A
	5816b	G	A	G	G	A	G	G	G	G	A
-3.2218	5817a	A	A	A	G	A	G	G	G	A	A
	5817b	G	G	G	G	G	G	G	G	G	G
NA	5818a	A	A	A	A	A	G	G	G	G	A
	5818b	G	G	G	G	A	G	G	G	G	A
NA	5819a	G	A	G	G	A	G	G	G	G	A
	5819b	G	A	G	G	A	G	G	G	G	A
NA	5820a	A	A	G	G	A	G	A	G	G	A
	5820b	G	A	G	G	G	G	G	G	G	A
NA	5821a	G	A	G	G	A	A	G	A	G	A
	5821b	G	A	G	G	A	G	G	G	G	A
NA	5822a	A	G	A	A	A	G	G	G	A	A
	5822b	G	G	A	A	A	G	G	G	G	A
NA	5823a	G	A	G	G	A	A	G	A	G	A
	5823b	G	A	G	G	A	G	G	G	G	A
-1.47754	5824a	A	A	A	A	A	G	G	G	G	A
	5824b	G	G	G	G	A	G	G	G	G	A
NA	5825a	A	A	A	A	A	A	G	A	G	A
	5825b	G	G	G	G	A	G	G	G	G	A
NA	5826a	A	G	A	A	A	G	G	G	A	A
	5826b	G	G	A	A	A	G	G	G	G	A
-0.59729	5827a	A	A	G	G	G	G	A	G	G	A
	5827b	A	A	G	G	G	G	A	G	G	A
NA	5828a	G	A	G	G	A	G	G	G	G	A
	5828b	G	A	G	G	A	G	G	G	G	A
NA	5829a	0	A	G	G	A	A	G	A	G	A
	5829b	0	A	G	G	A	G	G	G	G	A
NA	5834a	G	A	A	A	A	G	G	G	A	A
	5834b	G	G	A	G	A	G	G	G	G	A
NA	5835a	G	G	A	A	A	G	G	G	A	A
	5835b	G	G	A	A	A	G	G	G	A	A
NA	5836a	G	A	A	A	A	G	G	G	A	A
	5836b	G	G	A	G	A	G	G	G	G	A
NA	5837a	A	A	A	A	A	G	G	G	G	A
	5837b	G	G	G	G	A	G	G	G	G	A
NA	5838a	G	A	G	G	A	G	G	G	G	A
	5838b	G	A	G	G	A	G	G	G	G	A
NA	5839a	G	A	G	G	A	G	G	G	G	A
	5839b	G	A	G	G	A	G	G	G	G	A
-0.2384	5840a	A	A	A	A	A	G	G	G	G	A
	5840b	G	G	G	G	A	G	G	G	G	A
NA	5841a	G	A	G	G	A	A	G	A	G	A
	5841b	G	A	G	G	A	G	G	G	G	A
1.93784	5842a	G	A	G	G	A	G	G	G	G	A
	5842b	G	A	G	G	A	G	G	G	G	A
NA	5843a	G	A	G	G	A	G	G	G	G	A
	5843b	G	A	G	G	A	G	G	G	G	A
NA	5847a	A	A	A	A	A	A	G	A	G	A
	5847b	G	G	G	G	A	G	G	G	G	A
NA	5848a	G	A	G	G	A	G	G	G	G	A
	5848b	G	A	G	G	A	G	G	G	G	A
NA	5849a	G	A	G	G	A	A	G	A	G	A
	5849b	G	A	G	G	A	G	G	G	G	A
NA	5850a	G	A	G	G	A	G	G	G	G	A
	5850b	G	A	G	G	A	G	G	G	G	A
NA	5863a	A	A	A	A	A	G	G	G	G	A
	5863b	G	G	G	G	A	G	G	G	G	A
NA	5873a	A	A	G	G	A	G	G	G	A	A
	5873b	G	A	G	G	A	G	G	G	G	G
0.58074	7002a	A	A	A	A	A	G	G	G	G	A
	7002b	G	G	G	G	A	G	G	G	G	A
0.35063	7003a	G	A	A	A	A	G	G	G	A	A
	7003b	G	G	G	G	A	G	G	G	A	A
-1.79384	7005a	A	A	A	A	A	G	G	G	G	A
	7005b	G	G	G	G	A	G	G	G	G	A
1.04562	7006a	G	A	A	G	A	G	G	G	A	A
	7006b	G	G	G	G	G	G	G	G	G	G
0.08197	7007a	A	A	G	A	A	G	G	A	A	A
	7007b	G	G	G	G	G	G	G	G	G	G
1.15939	7008a	G	A	G	G	A	G	G	G	A	A
	7008b	G	A	G	G	A	G	G	G	G	G
0.24547	7009a	A	G	A	A	A	G	A	G	A	A
	7009b	G	G	A	G	G	G	G	G	G	G
1.155	7010a	G	A	G	G	A	G	G	G	A	A
	7010b	G	A	G	G	A	G	G	G	G	A
2.85762	7011a	A	A	A	A	A	G	G	A	G	A
	7011b	G	G	G	G	G	G	G	G	G	A
2.73997	7012a	A	A	G	G	A	G	G	G	A	0
	7012b	G	G	G	G	A	G	G	G	G	0
1.21817	7015a	G	A	G	G	A	G	G	A	A	A
	7015b	G	A	G	G	G	G	G	G	G	A
1.95516	7017a	G	A	G	G	A	G	G	A	A	A
	7017b	G	A	G	G	G	G	G	G	G	A
-1.39935	7019a	A	A	G	G	A	G	G	G	G	A
	7019b	G	A	G	G	A	G	G	G	G	A
0.70689	7021a	G	A	G	G	0	G	G	G	0	0
	7021b	G	G	G	G	0	G	G	G	0	0
-1.58128	7022a	A	A	G	G	A	G	A	G	G	A
	7022b	G	A	G	G	G	G	G	G	G	A
-4.45234	7025a	A	A	A	A	A	G	G	G	G	A
	7025b	G	G	G	G	A	G	G	G	G	A
-4.32376	7026a	G	A	G	G	A	G	G	G	G	A
	7026b	G	A	G	G	A	G	G	G	G	A
0.56553	7027a	G	A	G	G	A	G	A	G	G	A
	7027b	G	A	G	G	G	G	G	G	G	A
-1.31953	7029a	G	A	G	G	A	G	G	G	A	A
	7029b	G	G	G	G	A	G	G	G	G	G
-3.0252	7032a	A	A	A	G	A	G	G	G	A	A
	7032b	G	G	G	G	G	G	G	G	G	G
2.04579	7033a	A	A	A	A	A	G	G	G	G	A
	7033b	G	G	G	G	A	G	G	G	G	A
-2.0146	7034a	A	A	G	G	A	G	G	A	A	A
	7034b	G	G	G	G	G	G	G	G	G	G
0.69833	7035a	A	A	G	G	A	G	G	A	G	A
	7035b	G	G	G	G	G	G	G	G	G	A
-2.98199	7036a	A	A	A	A	A	G	G	G	G	A
	7036b	G	G	G	G	A	G	G	G	G	A
2.28139	7037a	G	A	G	G	A	G	G	G	G	A
	7037b	G	A	G	G	A	G	G	G	G	A
-0.1348	7038a	A	A	A	G	A	G	G	G	A	A
	7038b	G	G	G	G	G	G	G	G	G	G
-0.40024	7041a	G	A	A	A	A	G	A	G	A	A
	7041b	G	G	G	G	G	G	G	G	G	A
-2.28082	7045a	A	A	G	A	A	G	A	G	A	A
	7045b	A	G	G	G	G	G	G	G	G	G
-1.49767	7046a	G	A	G	G	0	G	G	G	A	A
	7046b	G	A	G	G	0	G	G	G	G	G
0.36938	7049a	A	A	G	G	A	G	A	G	G	A
	7049b	A	G	G	G	G	G	G	G	G	A
-1.09585	7053a	A	A	A	A	A	G	A	G	G	A
	7053b	A	G	G	G	G	G	G	G	G	A
-1.70323	7054a	A	A	A	A	A	G	A	G	G	A
	7054b	G	G	G	G	G	G	G	G	G	A
1.38444	7057a	A	A	A	G	A	G	G	G	A	A
	7057b	G	G	G	G	G	G	G	G	G	G
0.09169	7060a	A	G	A	A	A	G	G	G	A	A
	7060b	G	G	A	G	G	G	G	G	A	G
1.19772	7061a	A	G	A	A	A	G	G	G	A	A
	7061b	G	G	A	G	G	G	G	G	A	G
0.31588	7065a	A	A	A	A	A	G	A	G	G	A
	7065b	G	G	G	G	G	G	A	G	G	A
-3.84864	7068a	A	A	A	G	A	G	G	G	A	A
	7068b	G	G	G	G	G	G	G	G	G	G
-2.21107	7069a	A	A	G	G	A	G	A	G	G	A
	7069b	G	A	G	G	G	G	G	G	G	A
1.56717	7070a	A	A	A	G	A	G	G	G	A	A
	7070b	G	G	G	G	G	G	G	G	G	G
-0.95933	7071a	G	G	A	A	A	G	G	G	A	0
	7071b	G	G	G	G	A	G	G	G	A	0
-0.8903	7072a	A	G	A	A	A	G	G	G	A	0
	7072b	A	G	A	G	G	G	G	G	G	0
2.14107	7073a	G	A	A	A	A	G	G	A	A	A
	7073b	G	G	G	G	G	G	G	G	G	A
-0.56647	7074a	A	A	A	G	A	G	G	G	A	A
	7074b	G	G	G	G	G	G	G	G	G	G
-0.22713	7075a	G	A	A	A	A	G	G	G	A	A
	7075b	G	G	G	G	A	G	G	G	G	A
-0.56774	7077a	A	G	A	G	G	G	G	G	A	G
	7077b	A	G	A	G	G	G	G	G	A	G
-2.0971	7079a	G	A	A	A	A	G	G	G	A	A
	7079b	G	G	G	G	A	G	G	G	G	A
-0.73153	7085a	A	A	A	A	A	G	G	G	G	A
	7085b	G	G	G	G	A	G	G	G	G	A
-1.36718	7086a	A	A	G	G	A	G	A	G	G	A
	7086b	G	A	G	G	G	G	G	G	G	A
-1.06685	7094a	G	A	G	G	A	G	G	G	G	A
	7094b	G	A	G	G	A	G	G	G	G	A
0.25336	7095a	G	A	G	G	A	G	G	G	G	A
	7095b	G	A	G	G	A	G	G	G	G	A
1.23334	7097a	A	G	A	A	A	G	G	G	A	G
	7097b	A	G	A	G	G	G	G	G	A	G
-2.31684	7098a	A	A	A	G	0	G	G	G	A	A
	7098b	G	G	G	G	0	G	G	G	G	G
-0.69162	7099a	A	G	A	G	G	G	G	G	A	G
	7099b	A	G	A	G	G	G	G	G	A	G
0.03434	7100a	A	A	A	A	A	G	G	A	G	A
	7100b	G	G	G	G	G	G	G	G	G	A
-1.96449	7101a	A	A	A	G	G	G	A	G	A	A
	7101b	A	G	G	G	G	G	G	G	G	G
-1.21034	7102a	A	A	A	G	A	G	G	G	A	A
	7102b	G	G	G	G	G	G	G	G	G	G
-2.66382	7104a	A	A	A	A	A	G	G	G	G	A
	7104b	G	G	G	G	A	G	G	G	G	A
-1.04339	7105a	A	G	A	A	A	G	G	G	A	G
	7105b	G	G	G	G	G	G	G	G	A	G
2.61733	7106a	A	G	A	A	A	G	G	A	A	0
	7106b	G	G	G	A	G	G	G	G	G	0
-3.29602	7107a	A	G	G	A	A	G	G	G	A	A
	7107b	A	G	G	G	A	G	G	G	G	G
1.38599	7109a	G	A	G	G	A	G	G	G	G	A
	7109b	G	A	G	G	A	G	G	G	G	A
0.03028	7110a	A	G	A	A	A	G	G	G	A	A
	7110b	G	G	A	A	A	G	G	G	G	A
1.19706	7111a	A	G	A	A	A	G	G	G	G	A
	7111b	A	G	A	A	A	G	G	G	G	A
NA	7114a	A	A	A	A	A	G	A	G	G	A
	7114b	A	G	G	G	G	G	G	G	G	A
-3.22204	7121a	A	G	A	A	A	G	G	G	A	A
	7121b	G	G	A	A	A	G	G	G	G	A
-0.56154	7122a	A	G	A	A	A	G	A	G	A	A
	7122b	G	G	A	G	G	G	G	G	G	G
NA	7123a	G	A	A	A	A	A	G	A	A	A
	7123b	G	G	G	G	A	G	G	G	G	A
-1.36313	7126a	A	A	A	G	G	G	A	G	A	0
	7126b	A	G	G	G	G	G	G	G	G	0
-0.62356	7129a	A	A	A	A	A	G	G	G	A	A
	7129b	G	G	G	G	A	G	G	G	G	G
0.73632	7131a	G	A	G	G	A	G	G	G	G	A
	7131b	G	A	G	G	A	G	G	G	G	A
-1.55068	7132a	A	G	A	A	A	G	A	G	G	A
	7132b	G	G	A	A	A	G	G	G	G	A
2.22221	7133a	G	G	A	A	A	G	G	G	A	A
	7133b	G	G	G	G	A	G	G	G	A	G
0.50074	7134a	G	A	G	G	A	G	G	A	A	0
	7134b	G	A	G	G	G	G	G	G	G	0
-0.3766	7136a	A	A	A	G	A	G	G	G	A	A
	7136b	G	G	G	G	G	G	G	G	G	G
-1.1414	7137a	G	A	G	G	A	G	A	G	G	A
	7137b	G	A	G	G	A	G	G	G	G	A
4.3263	7138a	A	A	A	A	A	G	A	G	G	A
	7138b	G	G	G	G	G	G	A	G	G	A
-1.407	7140a	A	0	G	G	0	G	0	G	G	0
	7140b	G	0	G	G	0	G	0	G	G	0
-0.8196	7141a	G	A	A	A	A	G	G	A	G	A
	7141b	G	A	G	G	G	G	G	G	G	A
-5.7355	7142a	G	A	G	G	A	G	G	G	A	A
	7142b	G	A	G	G	A	G	G	G	G	A
-1.3939	7143a	G	A	A	A	A	G	G	A	G	A
	7143b	G	A	G	G	G	G	G	G	G	A
0.4912	7144a	A	A	A	A	G	G	G	A	A	A
	7144b	G	G	A	G	G	G	G	G	G	G
0.1986	7145a	G	A	A	A	A	G	A	G	G	A
	7145b	G	G	G	G	A	G	G	G	G	A
-4.7766	7147a	A	A	A	G	G	G	A	G	A	A
	7147b	A	G	G	G	G	G	G	G	G	G
-0.1679	7148a	A	A	G	G	G	G	A	G	G	A
	7148b	A	A	G	G	G	G	A	G	G	A
-2.1366	7149a	A	A	G	G	A	G	A	G	G	A
	7149b	G	A	G	G	G	G	G	G	G	A
2.0189	7150a	A	G	A	G	G	G	G	G	A	G
	7150b	G	G	A	G	G	G	G	G	A	G
-1.8511	7151a	A	A	G	G	G	G	A	G	A	A
	7151b	A	A	G	G	G	G	G	G	G	A
0.7061	7153a	A	A	A	A	A	G	G	G	A	G
	7153b	G	G	G	G	A	G	G	G	A	G
-1.1687	7154a	G	A	G	G	A	G	G	G	A	G
	7154b	G	A	G	G	A	G	G	G	A	G
1.9242	7155a	G	A	A	A	A	G	A	G	G	A
	7155b	G	G	G	G	A	G	G	G	G	A
0.4603	7156a	A	A	A	G	A	G	G	G	A	0
	7156b	G	G	G	G	G	G	G	G	G	0
-0.7991	7158a	G	A	G	G	A	G	G	G	G	A
	7158b	G	A	G	G	A	G	G	G	G	A
-0.1203	7159a	G	A	A	A	A	G	G	G	A	A
	7159b	G	G	G	G	A	G	G	G	A	G
3.8969	7164a	A	A	A	G	A	G	G	0	G	A
	7164b	G	A	G	G	G	G	G	0	G	A
-1.041	7165a	G	A	A	A	A	G	A	G	G	A
	7165b	G	G	G	G	A	G	A	G	G	A
-1.2761	7168a	A	A	A	A	A	G	A	G	G	A
	7168b	G	G	G	G	G	G	A	G	G	A
-1.5622	7169a	A	A	A	A	A	G	A	G	A	A
	7169b	A	G	G	G	G	G	G	G	G	G
-1.3089	7170a	A	A	G	G	A	G	A	G	G	A
	7170b	G	A	G	G	G	G	G	G	G	A
-1.1561	7171a	A	A	G	G	A	G	A	G	A	A
	7171b	G	G	G	G	G	G	G	G	G	G
1.5889	7172a	A	A	G	G	A	G	A	G	G	A
	7172b	G	A	G	G	G	G	G	G	G	A
4.8032	7173a	A	A	G	G	A	G	A	G	G	A
	7173b	G	A	G	G	G	G	G	G	G	A
[truncated: 1,502 more rows]
